# Supplementary material for: New pleiotropic effects of eliminating a rare tRNA from Streptomyces coelicolor, revealed by combined proteomic and transcriptomic analysis of liquid cultures
Source: BMC Genomics. 2007 Aug 2;8:261. doi: 10.1186/1471-2164-8-261 (PMC2000904; doi:10.1186/1471-2164-8-261)
Supplement: Additional file 4 — Normalized spot volume data for the 336 protein spots identified in the proteome analysis. A spreadsheet of quantitative protein spot measurements from the proteome analysis. [file 1471-2164-8-261-S4.xls]

## Sheet: README
	Normalized spot volume data for all 336 protein spots identified in the proteomic comparison of M600 with M600 DbldA. The values were determined by analysis of scanned gel images using the Phoretix 2D software package, normalizing each gel to the total spot volume. Abundances of zero were assigned the arbitrary value of 1 to facilitate further statistical analysis, and spots that could not be det…

## Sheet: Normalised data
Protein spot	M600 1 run A	M600 2 run A	M600 4 run A	M600 6 run A	M600 8 run A	M600 1 run B	M600 2 run B	M600 4 run B	M600 6 run B	M600 8 run B	bldA 1 run A	bldA 2 run A	bldA 4 run A	bldA 6 run A	bldA 8 run A	bldA 1 run B	bldA 2 run B	bldA 4 run B	bld A 6 run B	bldA 8 run B
sco0116;560	172	117.055	14.526	1	1	44.963	87.436	81.273	47.937	1	36.436	1	1	1	1	1	54.514	36.024	84.592	34.722
sco0229;367	333.183	166.093	141.355	13.623	1	384.693	272.295	257.091	160.888	1	265.178	313.636	149.638	93.359	1	199.252	516.994	175.707	220.858	97.729
sco0379 major;123	3066.54	2023.33	5221.88	12732.6	2971.96	3261.17	2726.73	4413.28	8731.92	14051.5	2782.73	2627.05	1866.64	11232.9	21692.7	2947.23	3151.14	3638.26	6082.05	12130.1
SCO0379ac minor;750a	1	1	1	347.634	576.219	1	1	1	1	639.698	1	1	1	1	1072.18	1	1	1	1	83.767
sco0387;675	1	1	1	179.317	95.415	1	1	43.104	262.573	357.772	1	1	1	41.393	356.192	1	1	1	1	1
SCO0392;748a	1	1	1	532.59	1331.67	1	1	1	149.772	820.513	1	1	1	1	560.119	1	1	1	207.653	204.643
SCO0395;346a	1	1	155.825	722.294	2332.34	1	69.575	201.414	538.053	1804.16	46.302	55.954	52.132	343.873	787.681	1	1	1	362.338	502.881
SCO0400;781a	1	1	1	81.664	482.897	1	1	1	27.376	329.882	1	1	1	1	1	1	1	1	1	1
sco0401;747	1	1	1	320.66	1525.17	1	1	1	356.487	1084.27	1	1	1	1	1	1	1	1	1	1
sco0442;376	85.056	52.608	37.789	71.6	129.922	129.391	144.533	138.36	146.247	170.388	106.791	62.962	45.207	61.617	15.968	34.166	91.891	108.762	190.06	1
sco0462;365	356.12	119.687	760.267	350.776	105.632	291.138	246.147	357.827	439.752	338.818	481.097	153.391	190.083	1669.72	2237.95	63.367	1	441.651	1157.37	1657.34
sco0472full;65	1211.63	427.006	414.348	366.943	130.9	673.225	459.691	590.182	671.487	216.158	356.894	179.635	311.434	405.057	47.632	86.717	411.64	531.319	152.831	1
sco0472full;652	59.724	30.624	691.267	561.041	137.878	65.334	1	31.89	189.937	176.945	1	20.647	57.683	59.784	156.633	1	1	1	147.563	672.54
sco0472higher;351	28.503	1	2138.45	3853.77	136.143	1	350.671	1604.37	1750.24	2405.27	155.06	119.863	1	4279.82	8217.97	1	1	1	3803.4	4416.13
sco0472lower;682	1	1	398.655	485.736	582.131	1	1	229.83	429.861	513.299	1	1	1	651.638	1040.68	1	1	1	909.249	1125.75
sco0490;213	1	146.925	152.594	727.013	1158.34	127.06	311.855	611.784	809.284	658.687	65.89	269.116	197.921	526.234	434.659	95.336	177.527	329.583	508.723	725.186
SCO0494;631a	478.416	344.837	633.185	630.331	2033.91	123.531	437.827	739.817	703.292	1457.16	116.057	259.944	867.156	813.677	493.344	180.205	433.969	602.99	712.779	816.693
SCO0498 frag;739a	1	62.726	353.759	1060.55	1444.71	1	260.991	645.327	869.488	1111.11	1	1	106.713	143.935	1	1	1	305.016	1	1
SCO0498 full;777a	582.993	1157.59	2609.7	3940.47	5473.33	902.306	3751.32	5312.67	7325.51	4497.78	326.967	649.869	1164.41	682.297	792.432	1041.53	1087.74	2861.48	2868.05	2260.59
sco0498tr;729	1	1	20.759	288.764	185.192	1	1	15.153	28.133	274.081	1	1	1	32.374	768.548	1	1	1	1	339.15
sco0499;755	1	662.604	1448.98	174.044	689.33	165.204	367.15	1215.83	802.13	tp	1	1	1	1	1	1	1	1	1	1
SCO0506;424a	615.723	567.206	632.047	493.421	387.089	482.069	715.419	657.429	605.247	469.805	462.811	481.387	592.751	481.181	338.997	561.016	611.413	607.276	700.591	401.836
SCO0681;158a	1520.29	3727.51	2528.9	1170.66	471.906	2195.22	5589.1	5840.33	5353.91	4217.07	2276.36	3432.26	4516.14	1691.37	tp	2589.28	2906.83	2869.8	2152.54	1072.25
SCO0705;521a	1400.46	1120.3	1072.32	1563.43	538.608	865.255	1265.37	1373.69	1640.69	1886.24	634.93	794.637	904.926	1187.43	322.429	943.382	914.45	899.726	1496.53	2119.2
sco0705tr;550	86.975	174.063	519.701	543.563	1167.41	122.724	111.036	464.731	439.635	953.005	164.307	206.818	469.273	420.307	425.535	1	1	479.251	1018.21	374.965
sco0769;274	615.548	351.131	751.473	736.419	1346.54	621.213	671.217	1130.33	1259.94	871.936	268.274	549.081	648.432	1007.91	827.32	568.426	tp	990.127	1381.29	1863.73
sco0782;306	tp	62.415	46.754	36.028	210.168	79.436	98.415	127.751	203.538	119.497	57.912	68.691	37.036	29.976	60.131	34.722	1	70.209	tp	70.877
sco0846;452	619.535	461.44	508.037	617.45	386.95	616.22	613.601	699.306	802.421	592.829	449.545	484.75	299.778	357.141	348.828	621.247	465.498	821.552	663.286	598.334
sco0852ac;721	1	1	129.752	269.643	648.507	1	12.322	66.174	77.98	364.765	1	1	1	147.124	309.02	1	1	36.287	226.376	365.784
sco0852ba;553	901.775	1271.6	1171.93	470.806	512.503	1082.19	1007.23	1115.09	1128.81	668.382	839.94	758.717	946.018	428.908	373.747	1047.5	1030.92	1369.96	1580.69	1015.25
SCO0884;119a	322.024	219.858	300.37	219.256	477.403	165.998	312.296	423.064	745.079	363.967	146.356	146.619	125.081	108.507	222.819	200.249	69.414	217.761	354.069	216.79
SCO0888;666a	775.549	837.132	358.751	49.446	1	633.06	946.558	651.137	1	351.993	646.641	757.195	350.806	50.537	1	791.682	548.79	522.078	215.846	1
sco0906;603	261.406	431.968	465.205	620.093	1317.72	382.298	443.661	573.317	697.748	783.749	129.881	185.303	207.292	122.972	119.928	271.852	396.955	421.903	543.547	311.14
sco0922;749	1	1	1	135.994	207.51	1	1	1	938.858	804.976	1	1	1	1	37.865	1	1	1	1	1
SCO1081;458a	1159.47	889.935	851.876	811.239	1023.08	1188.34	1301.36	1258.64	1383.02	1259.97	946.428	1039.45	833.802	1341.38	1140.83	1658.05	1093.29	1491.12	1327.58	1625.9
sco1087;271	327.433	146.9	171.79	167.343	557.032	304.722	138.476	263.179	236.932	319.133	212.027	284.076	130.231	199.478	211.645	292.325	tp	147.762	356.233	291.999
sco1153;389	364.426	207.339	224.489	55.01	175.835	310.724	262.905	287.377	315.666	131.997	206.859	285.968	202.45	112.584	57.824	227.026	456.695	271.602	208.529	186.247
SCO1198;759a	1	48.108	104.48	367.651	49.749	1	1	1	307.986	655.225	1	1	1	256.874	798.081	1	1	1	181.33	320.971
SCO1201;423a	154.524	69.488	1281.37	2076.84	411.436	545.421	628.228	725.749	1412.22	2430	695.907	457.808	399.078	5247.15	3629.95	879.226	496.629	1423.66	1860.87	4571.48
sco1212ba maj;181	392.446	140.716	101.699	58.64	1	595.66	297.87	149.532	605.045	1	501.649	651.078	181.649	119.186	1	419.211	304.912	170.226	56.947	1
sco1222;745	1	1	33.139	523.058	578.602	17.469	19.774	18.137	853.91	1467.49	1	18.551	1	21.487	67.322	173.868	1	122.443	262.477	88.73
sco1243;234	141.049	152.441	175.84	259.086	tp	242.522	414.822	517.505	605.368	125.213	91.741	288.465	139.718	123.707	tp	211.67	138.932	300.397	460.161	105.912
SCO1244;170a	256.528	539.629	572.718	206.847	1	565.72	1129.44	512.137	125.416	54.066	405.812	414.252	202.155	88.066	1	1248.45	742.506	557.945	272.74	1
sco1245;225	1316.18	1353.55	2643.79	2232.51	1371.08	1308.95	2163.07	3910.36	3468.06	2126.77	598.882	2135.49	1368.19	1066.15	153.039	1759.96	1177.36	3867.21	3860.19	1202.17
SCO1246ac;602a	49.527	49.54	28.686	86.791	1	318.258	165.424	124.027	43.152	1	354.974	95.72	822.315	460.968	303.174	564.329	134.07	852.064	915.89	228.876
SCO1246ba;768a	160.261	461.071	300.18	149.16	1	1	241.68	597.391	427.948	1	1	328.225	1	1	tp	1	282.983	1	1	192.633
sco1254;143	4143.25	1468.51	1941.93	900.458	1661.68	4347.94	2987.51	2484.21	2703.79	1118.55	3838.8	3410.08	2065.52	1204.14	550.974	4119.41	3620.81	2863.99	1797.91	225.461
sco1361;412	95.974	1	267	1210.36	2037.45	1	1	1	1000.38	1647.08	90.564	1	198.974	688.034	676.719	1	1	1	1653.42	1786.12
sco1405;60	400.032	347.574	201.235	68.202	1	551.097	409.094	193.133	143.021	1	515.331	456.604	137.945	80.693	1	599.557	455.332	tp	1	1
SCO1428;368a	345.676	263.054	225.85	601.657	113.549	304.472	658.279	324.098	458.913	182.349	159.656	205.722	169.802	430.163	156.09	525.15	130.304	490.555	698.399	504.241
SCO1473;431a	141.795	233.441	293.315	193.075	128.351	217.375	226.521	247.153	262.958	217.108	240.179	190.373	234.217	173.031	tp	198.797	204.309	274.58	223.304	tp
SCO1486;205a	849.223	392.8	370.435	579.994	540.119	539.459	875.485	377.95	437.684	235.986	534.741	564.551	305.858	218.556	305.128	1105.43	1450.37	831.164	437.816	878.572
sco1487;239	827.017	519.276	202.478	352.257	277.741	777.292	510.463	521.342	358.719	251.893	774.164	574.496	344.042	247.91	140.426	412.133	526.579	489.619	287.705	182.315
sco1489major;581	2844.64	3121.48	1824.99	1302.79	1364.61	2984.6	3051.25	2592.85	1901.92	1712.92	2531.2	2356.13	1487.88	698.363	617.616	2680.76	2694.76	2279.51	1975.47	1059.78
sco1496;149	1891.76	1499.02	1187.15	1329.73	796.544	1527.14	1400.3	1765.56	1611.62	875.639	1361.96	1464.05	882.309	676.21	304.123	578.467	1474.28	456.686	568.074	95.569
SCO1523;476a	1275.74	728.402	530.316	232.953	277.121	1381.2	1060.23	695.217	491.948	270.754	976.489	713.465	534.135	385.329	1	1620.54	809.291	1068.27	589.049	188.907
SCO1544;681a	567.438	494.238	455.466	480.458	250.763	644.805	627.009	540.097	557.128	492.669	568.819	586.548	672.558	645.642	503.916	673.653	670.502	621.797	621.935	633.233
SCO1591;506a	545.423	445.579	413.794	308.752	551.283	397.057	539.414	689.62	687.23	343.534	438.095	340.112	393.813	304.003	310.173	575.751	314.822	392.599	546.534	498.922
sco1626;746	1	1	77.353	1188.56	2335.3	1	1	1	699.832	1410.01	1	1	1	1	1	1	1	1	1	1
SCO1643 full;484a	216.999	230.467	236.532	337.975	301.387	222.101	369.839	323.16	243.453	147.862	184.094	201.313	474.518	643.064	125.958	219.914	278.902	329.127	596.123	237.312
SCO1644;560a	406.927	402.538	546.506	944.615	1625.92	299.076	357.979	719.479	898.33	1400.69	293.135	109.552	957.566	1555.4	1631.37	459.373	271.382	533.49	1198.21	1350.9
sco1651;362	1292.81	1123.66	858.987	700.283	1189.78	1266.18	1195.47	1160.75	913.511	662.579	1063.22	1480.29	774.15	564.974	497.15	1759.81	945.895	1085.59	983.874	888.265
sco1691tr;559	308.17	328.326	270.687	341.979	566.84	312.677	242.431	346.474	382.675	455.912	215.987	210.012	252.135	167.611	377.386	272.336	315.983	361.102	500.781	345.681
sco1773ac;233	2285.05	818.137	1009.91	914.55	484.617	1854.42	1221.99	1116.38	1247.22	346.445	1437.92	1205.27	1615.65	1840.33	769.695	2131.15	2308.09	2357.7	2830.19	2080.97
SCO1775;584a	1	1	1	1	1	111.126	1	1	1	1	220.188	1	426.554	419.494	1	171.358	1	309.05	371.742	1
sco1776 major;76	3443.38	1258.02	1086.01	139.264	919.588	3040.87	1630.11	1425.25	945.524	549.926	2830.49	1792.85	1373.47	428.997	70.654	1303.77	3640.97	753.382	891.027	149.517
SCO1793;541a	680.761	853.614	571.576	842.499	685.893	673.356	795.152	847.234	778.773	744.18	903.314	895.735	1660.54	1454.25	1509.53	750.306	892.633	1066.14	1371.99	1686.79
sco1814;548	393.394	849.498	1240.35	1157.1	2070.08	446.805	669.484	1293.9	1227.02	1337.7	349.996	647.681	1012.78	620.644	388.977	181.106	894.398	1363.35	1328.55	838.996
SCO1814ac;553a	1077.21	985.482	1809.54	1166.3	1371.97	1183.64	1478.61	2205.85	1777.48	1531.53	406.105	751.34	616.296	828.045	387.459	1661.12	1937.22	2161.86	2080.71	1674.29
SCO1814ba;549a	2457.41	4448.48	3719.96	3254.44	3388.2	3134.17	4680.34	5110.56	4903.2	4599.23	2162.76	4208.5	3941.8	3341.94	1662.18	3095.83	3654.92	4123.33	3519.92	2823.55
SCO1831;599a	654.594	603.432	663.615	476.662	571.7	502.959	642.364	827.819	752.116	787.276	550.256	457.382	432.985	2112.79	4359.19	1036.74	413.137	765.089	1493.11	2627.09
sco1840;83	301.677	39.542	25.115	33.425	1	606.675	273.259	141.459	179.431	5.368	311.711	118.201	113.387	75.855	d	tp	247.606	62.873	328.588	1
sco1855tr;434	605.087	261.493	322.601	440.899	4.842	824.25	744.494	620.205	411.989	153.836	622.175	646.277	195.295	268.001	108.659	433.378	768.548	442.465	374.584	123.134
SCO1867;427a	441.616	491.346	477.958	295.799	1	539.646	1524.76	1309.21	868.001	139.927	304.912	434.809	512.442	478.465	353	665.941	639.587	1119.04	587.983	210.591
sco1873;586	138.43	183.068	129.64	1747.74	2797.46	86.074	183.12	124.319	206.359	1239.99	232.759	172.182	188.821	813.344	894.123	156.516	11	369.566	993.689	2139.62
SCO1916ac;751a	161.591	139.149	177.265	146.526	272.136	122.203	182.961	244.33	278.859	662.7	1	1	1	1	1	1	1	1	1	1
SCO1916ba major;419a	601.48	981.358	827.036	694.133	523.006	821.12	866.903	922.737	728.994	490.834	727.844	704.866	866.247	606.125	493.146	748.443	945.955	843.134	646.414	716.12
SCO1922;523a	1833.51	1397.98	2035.12	1876.23	2295.09	1800.63	2360.31	2065.16	2034.82	2593.25	1704.05	1875.79	1680.92	2312.1	2342.93	2791.62	2188.61	2564.22	2377.7	2859.59
SCO1935 major;43a	2059.74	1677	tp	1963.73	1831.04	2401.05	2811.43	3037.51	3159.64	2675.1	1037.61	2447.05	2272.85	2155.93	2065.56	3174.47	2507.22	3407.12	3787.3	2848.58
SCO1945;538a	1949.9	1381.76	2108.31	1935.93	2002.33	2092.31	2473.1	2270.2	2051.34	1867.35	1971	1712.69	2348.7	2614.11	2494.18	2765	2346.75	2602.73	2501.49	2303.53
sco1946tr;524	173.1	tp	824.956	447.753	1263.16	tp	233.201	549.519	217.401	945.977	166.888	202.805	407.501	261.804	558.021	211.195	tp	tp	357.656	tp
SCO1947ac minor;308a	574.559	218.211	1073.2	3211.7	3417.68	324.181	706.463	555.285	1299.55	2670.32	374.534	297.028	353.961	3440.16	5872.31	544.152	388.474	779.942	3931.54	4065.05
SCO1947ba major ;314a	6832.17	5096.26	7396.22	4662.69	4784.56	5318.24	6125.72	6320.95	6064.38	5396.58	5334.99	4900.96	6623.56	6631.4	4634.44	6530.41	6485.55	8615.27	6593.05	6716.67
sco1947tr;457	1	34.377	877.278	1457.59	1167.87	65.881	315.686	491.702	623.005	1525.91	42.193	1	61.14	1000.99	1688.6	1	1	692.94	1031.68	1444.68
sco1947tr;683	1	1	50.169	1630.52	913.945	1	1	1	1	812.555	1	1	1	518.136	1992.81	1	46.558	1	133.786	698.867
sco1961;599	56.381	69.63	76.823	77.482	274.67	44.68	99.072	119.138	151.795	149.941	20.501	29.56	47.826	tp	tp	1	41.398	75.905	140.327	88.223
sco1965;554	2846.39	2759.59	2974.97	2599.15	3328.65	2086.51	2061.19	2169.97	2121.47	1887.16	2362.01	2259.91	2481.91	2048.31	1539.83	3250.36	3655.55	4941.41	2783.78	2228.17
sco2025;112	1249.33	351.145	340.248	747.15	263.715	1646.18	1348.91	572.139	621.382	762.528	881.971	688.2	151.472	554.118	386.59	949.172	877.404	106.289	27.781	120.134
sco2052;540	706.771	708.768	792.442	1152.96	993.573	833.546	777.685	863.64	728.97	1332.86	764.868	784.889	631.456	653.186	668.741	522.81	870.194	990.164	768.521	936.327
SCO2088;174a	314.22	267.941	230.399	62.342	33.84	144.249	231.074	183.011	182.163	59.427	232.582	250.82	122.859	109.931	1	215.7	256.907	168.441	120.428	81.255
SCO2093;651a	1234.6	1137.8	1702.33	1321.02	1038.9	2087.11	2261.28	1487.46	1699.67	1162.83	1518	1634.56	1409.38	846.271	554.019	1958.59	1451.99	1614.01	1308.42	813.862
sco2107ac;164	85.994	tp	139.659	328.653	225.012	73.328	74.197	437.826	113.206	262.273	48.88	131.642	167.29	476.628	187.061	182.551	79.744	230.23	574.076	789.252
sco2107ba;167	128.892	190.659	256.556	137.908	1	33.858	59.226	296.589	188.997	1	98.647	310.139	376.991	226.186	1	129.55	156.215	604.194	299.567	189.009
SCO2115;139a	410.392	382.906	850.088	149.42	152.33	168.286	191.416	298.129	162.957	76.305	320.338	357.421	164.222	192.821	170.912	279.535	103.642	80.351	54.7	1
sco2117full;51	951.183	1109.54	327.779	42.647	1	1392.53	1249.78	640.439	77.564	1	705.927	1149.88	298.63	37.498	74.779	782.16	1019.5	467.332	166.598	63.567
sco2120;428	137.561	165.187	136.813	363.7	341.968	150.233	221.55	240.214	288.022	194.632	165.419	142.932	189.525	231.617	194.946	81.973	136.6	242.515	375.131	410.942
sco2126;301	1983.9	1657.4	1362.02	852.34	776.549	1872.63	1470.95	1486.4	1336.08	730.422	1361.3	1126.31	1280.07	659.558	300.202	667.485	2170.18	1220.99	1185.89	1211.03
sco2129;598	457.932	543.438	674.275	683.974	481.828	563.439	476.493	666.417	670.964	862.299	546.799	556.164	378.7	599.792	293.171	585.139	363.972	851.319	846.072	912.212
SCO2168;505a	1	1	1	1	1	1	1	1	1	1	158.288	149.03	500.203	640.13	660.748	193.927	277.57	118.28	492.335	664.207
SCO2179;161a	1092.52	1547.34	1676.48	1444.23	922.56	1458.9	1969.98	2053.1	1820	1312.76	1269.11	1399.65	1854.6	1272.86	1130.66	1579.97	1225.53	1157.2	1277.47	757.124
sco2180 basic;132	2593.47	3214.06	4396.97	2950.95	2832.29	599.448	973.963	1195.21	1652.29	1354.07	316.779	188.152	352.962	696.242	535.395	363.648	1904.77	560.449	1376.27	tp
sco2180 major;145	9192.09	6630.71	9474.65	9025.45	14383.8	8458.93	6197.47	9699.41	8741.91	7404.33	8422.19	8192.27	13809.8	11239	11418.6	10345.9	13829.8	9203.88	12668.2	7520.94
sco2180tr;734	1	9.297	79.261	345.934	531.972	1	1	63.65	179.544	1883.07	1	1	1	100.89	391.594	1	1	100.741	230.328	206.919
sco2182;522	367.336	321.634	509.398	298.042	315.877	276.608	385.626	539.514	444.262	138.099	241.701	259.965	285.89	207.427	65.062	339.432	307.013	464.929	483.813	155.202
sco2189;579	358.086	298.836	189.327	41.256	1	432.16	351.451	269.383	204.239	1	224.706	289.811	197.206	1	1	335.935	176.798	314.582	306.036	1
SCO2198 frag;746a	1	1	174.428	811.371	1573.48	1	1	157.172	132.618	873.691	1	1	1	436.298	1316.35	1	1	88.405	115.952	407.348
SCO2198 major;156a	3921.97	4443.95	2226.59	2417.16	3135.73	3758.74	6364.82	3264.53	3424.05	3128.88	3055.49	3640.22	1696.47	1208.05	1695.84	4126.06	4510.77	2422.64	1712.85	2591.78
sco2198frag;235	tp	tp	156.004	588.898	656.706	142.921	103.245	223.583	282.041	658.991	75.771	92.659	94.206	344.188	627.668	tp	tp	tp	420.63	636.887
SCO2257;361a	402.946	223.526	286.941	356.947	194.699	271.024	398.207	298.51	552.343	342.614	221.624	167.653	108.402	1	1	331.974	342.519	262.722	193.039	1
sco2266;346	939.849	697.523	600.872	457.786	379.177	942.025	680.634	754.269	571.222	325.392	951.425	899.766	655.386	573.706	353.929	659.105	966.265	886.276	705.384	481.383
sco2271 upper;90	3.921	281.926	484.172	227.284	420.455	201.307	649.057	634.285	786.297	663.96	100.819	522.235	188.49	266.406	92.24	61.111	811.891	341.899	331.796	133.437
sco2271lower;638	1	1	118.854	250.023	507.975	12.171	71.599	192.407	231.854	281.928	1	99.385	151.351	140.062	97.88	1	141.327	247.955	230.892	299.796
sco2276;160	403.405	221.193	296.164	11.71	77.015	542.673	238.471	235.106	43.396	71.72	563.907	703.969	80.234	54.522	45.302	780.243	925.127	239.509	99.994	1
SCO2300;495a	859.874	782.545	854.652	908.077	717.654	753.802	893.943	801.93	710.525	751.626	913.414	832.172	686.845	950.342	1135.84	1328.71	889.289	1177.44	1034.02	1167.36
SCO2346;610a	239.95	143.688	169.63	143.705	1	268.969	235.487	309.269	141.368	1	199.755	305.271	341.218	745.241	131.802	230.292	219.83	304.061	564.818	413.325
SCO2387;499a	310.211	389.043	1348.17	1267.34	527.002	1308.75	1544.31	1474.1	2046.78	1758.39	1096.74	1579.3	1574.15	1425.94	162.591	1925.53	1695.02	1887.05	1797.24	1546.55
SCO2390ac major;239a	4541.94	5129.92	4646.45	4656.14	2888.06	3830.37	6161.82	6687.52	5617.13	3646.35	3710.2	5101.8	4191.02	3943.91	809.312	5095.56	4708.25	5072.73	4114.45	3007.81
SCO2390basic minor;783a	802.676	785.317	710.116	714.977	308.66	73.504	206.433	461.019	182.19	217.888	1	65.738	39.019	119.804	1	1	1	1	1	56.299
sco2440;366	303.267	322.197	356.872	80.723	118.753	376.127	281.332	217.958	544.391	178.746	205.227	301.538	196.597	95.453	24.145	399.547	192.323	374.67	253.963	122.409
SCO2504;175a	654.152	673.489	631.531	386.98	153.913	1106.29	1487.81	1430.21	894.098	287.187	1280.48	1298.7	1019.71	470.073	212.638	913.317	1179.6	935.756	428.149	357.419
sco2508;602	212.564	180.604	33.613	38.96	96.659	221.268	134.713	99.751	81.183	24.556	161.017	148.544	19.349	59.857	1	139.056	157.183	93.849	155.022	1
sco2539 1;262	507.185	401.107	396.099	198.084	75.454	497.577	286.78	283.028	441.231	124.826	396.749	565.03	229.897	207.95	122.621	395.038	536.039	tp	302.213	331.001
sco2554;146	1311.29	930.393	698.316	781.269	1088.22	1180.36	1017.41	974.414	747.193	544.144	873.807	1241.73	601.148	362.768	224.112	1221.23	913.036	605.24	297.512	41.477
sco2579;491	302.985	326.894	169.081	191.638	308.877	188.452	251.226	221.402	224.123	187.442	204.367	110.751	152.112	tp	39.502	167.807	tp	332.168	278.438	222.013
SCO2585;185a	275.853	157.069	295.18	304.571	68.724	176.821	261.465	399.237	304.964	260.788	296.973	329.749	287.503	207.163	169.523	275.302	318.039	264.327	288.674	225.756
SCO2618ac;646a	217.671	96.086	147.27	282.42	187.499	2281.74	2299.81	382.078	301.309	373.02	2001.97	817.482	2878.91	3063.87	347.554	2123.32	2499.79	2230.84	2256.75	938.605
SCO2618basic;647a	933.592	810.687	771.271	1220.4	789.256	465.816	565.048	2946.37	2089.57	1807.25	324.332	82.057	575.314	618.691	1372.2	498.279	349.873	377.484	396.496	1159.12
SCO2619;661a	1268.93	1318.28	1368.38	1747.87	1996.77	1374.18	1760.73	1679.01	2067.44	2328.38	1146.24	1058.92	2041.26	2497.16	2393.11	1297.74	1585.31	1616.08	1567.38	2030.77
SCO2634;770a	116.656	156.644	279.416	523.509	371.19	1	204.607	400.008	639.262	714.635	1	69.534	1	1	959.689	1	111.773	1	1	593.722
sco2736 frag;334	1	9.759	110.171	395.243	267.505	1	77.842	298.888	257.092	673.925	18.384	1	1	76.308	317.438	1	1	1	202.571	566.283
SCO2736 frag;767	1	1	170.933	549.851	703.626	1	1	322.854	294.087	625.765	1	1	143.898	447.958	1009.27	1	1	105.138	453.875	808.845
sco2736ac;203	6376.47	7997.99	6132.81	5921.74	7642.52	8287.31	6975.81	10709.2	7971.78	4540.72	7321.83	11076	11408	7575.62	3942.53	6615.32	10093.2	6306.89	7318	2540.95
sco2736ba;195	4705.9	4509.95	685.323	2568.36	540.233	1477.91	1495.25	1083.74	2213.41	591.76	1441.56	1450.9	774.816	825.76	217.134	1697.67	4077.69	1152.04	3790.89	3607.78
sco2736tr; 472	10.227	42.325	267.556	1385.45	1632.92	73.154	1	358.274	548.327	1046.29	93.164	15.717	89.854	1164.09	1587.9	1	1	292.587	1292.31	tp
sco2736tr;703	1	1	1	732.511	690.356	1	1	94.044	104.029	382.032	1	1	77.923	870.802	2060.69	1	1	1	664.92	1407.27
sco2736tr;722	1	1	1	1	25.605	1	1	1	1	68.409	1	1	1	1	167.167	1	1	1	1	99.847
SCO2742;611a	34.125	472.85	186.438	101.137	204.024	269.37	820.131	576.429	536.887	254.986	93.58	643.905	152.825	185.741	46.725	93.628	65.796	336.826	tp	110.978
SCO2774;237a	tp	218.419	136.578	154.988	181.329	243.841	420.768	298.853	278.001	114.264	271.093	259.629	214.746	138.695	84.732	267.611	273.277	216.315	218.962	141.023
sco2776;81	688.725	334.648	265.842	366.417	357.93	717.793	885.86	449.448	587.56	331.82	326.648	469.682	153.756	498.208	148.092	550.701	1136.24	512.834	tp	475.4
SCO2779;379a	443.634	319.672	382.913	415.222	346.258	321.087	565.788	221.857	312.422	235.483	215.592	105.664	119.766	334.461	148.869	458.247	377.287	270.235	759.095	519.935
sco2784;558	88.135	1067.31	1312.59	845.489	689.497	650.703	1231.8	1393.72	1239.17	1335.86	417.301	2150.43	1442.13	1137.98	306.701	1328.95	tp	3720.95	2784.76	1445.02
SCO2785;747a	1	78.855	140	210.237	191.785	1	374.361	250.526	504.425	714.622	1	192.685	48.137	125.166	127.315	1	116.316	473.141	260.054	161.221
sco2789ac;50	1062.41	695.222	448.83	203.489	1	1545.4	2328	1379.86	771.607	207.634	1705.75	1216.6	355.141	544.041	137.349	594.117	2327.07	472.495	825.334	1
sco2789ba;46	731.623	331.978	284.416	68.939	1	322.718	322.718	500.365	179.793	18.222	202.675	1	1	1	267.627	122.667	545.222	1	113.393	1
sco2789mid;49	891.311	502.977	360.75	115.423	1	1497.77	1919.6	1346.58	569.361	66.901	982.09	833.871	244.667	268.752	46.723	316.504	2115.73	190.884	294.103	32.075
sco2801;517	102.134	98.64	402.542	1324.14	1845.98	21.329	97.022	302.942	62.447	1144.65	73.612	12.126	165.713	914.648	2893.68	16.228	1	191.136	622.707	2013.8
sco2849mid;363	211.782	277.126	551.158	865.793	808.118	243.312	318.533	536.819	570.918	959.671	191.002	242.139	301.859	675.031	921.627	95.74	267.307	501.182	606.867	795.727
sco2949;116	1332.62	579.813	477.8	338.818	214.092	1251.47	733.492	651.082	546.892	224.805	830.982	489.292	399.578	119.906	54.965	157.157	1075.14	135.419	212.601	239.842
SCO3023;135a	782.094	468.933	523.07	1347.72	2737.7	698.46	624.582	759.347	1866.93	2185.05	513.549	459.108	497.938	204.771	1473.65	834.532	220.522	470.012	1111.82	1091.12
SCO3063;572a	129.674	125.313	106.575	214.37	221.435	137.422	220.376	204.067	294.858	248.46	126.78	156.702	238.733	127.766	278.299	263.475	180.776	165.325	244.87	211.484
SCO3073ac;89a	376.946	292.692	201.892	1662.77	1305.18	445.844	497.6	261.091	1837.18	1472.02	1	124.576	289.697	831.009	1226.39	1	1	89.853	1655.01	955.335
SCO3073basic;769a	482.766	565.044	430.516	441.047	862.054	555.099	587.072	535.817	373.424	666.065	1	1	1	1	1	1	1	1	1	1
sco3122;140	4338.27	1769.4	2928.7	2082.77	2608.04	3267.34	2904.33	2282.91	2466.48	1987.99	3417.14	3789.24	2533.22	1878.54	1098.31	3909.72	3767.8	2181.94	2837.07	1247.1
sco3123;310	2731.5	2650.76	1238.32	1742.54	594.566	3256.98	2129.03	1820.24	1670.84	971.869	2702.75	1964.51	2253.17	1096.95	1283.64	1275.33	4110.69	2272.07	1912.26	1674.96
SCO3124;604a	3642.91	4389.93	3891.19	2813.79	1922.45	3869.17	3349.72	3394.37	3835.17	2521.19	3938.58	3181.53	3970.04	4044.5	2231.69	3342.42	3320.32	3379.34	2492.66	2655.66
SCO3137ac;779a	193.185	88.288	166.319	298.532	361.504	195.565	137.149	341.883	226.538	182.732	1	1	1	1	1	1	1	1	1	1
SCO3137ba;413a	592.468	699.441	723.702	1058.48	886.004	433.064	596.933	771.374	745.644	691.734	499.02	615.963	929.307	1185.26	978.966	458.004	572.26	976.203	777.951	880.972
SCO3151;447a	163.984	172.254	208.994	165.166	279.203	134.448	146.615	261.336	263.663	154.822	132.05	176.651	213.392	158.5	140.417	180.217	193.761	196.67	215.778	155.375
sco3174;378	526.859	214.615	212.517	46.277	36.699	591.356	431.491	340.25	319.747	5.417	388.315	575.229	148.012	52.652	1	452.797	255.774	312.235	162.196	40.754
sco3180;574	97.54	158.763	74.52	72.839	162.799	96.166	123.87	107.464	112.779	103.97	50.195	85.867	89.101	1	1	122.462	84.715	126.04	161.115	98.084
SCO3182;434a	827.889	482.246	636.955	479.784	402.938	864.426	896.586	696.557	832.834	584.806	1022.81	1032.58	903.82	966.434	664.249	1431.87	1009.49	823.374	982.113	687.63
SCO3236;740a	1	60.842	390.087	566.812	63.021	1	165.329	863.873	1063.09	104.904	1	1	147.115	137.949	1	1	1	230.016	1	1
sco3238;249	662.625	364.205	445.041	367.797	552.8	993.46	924.065	710.665	813.245	304.57	550.109	686.21	586.897	435.674	282.871	647.266	234.278	724.403	787.602	470.112
sco3285tr;701	1	1	1	48.327	37.821	1	1	1	1	1	1	1	1	166.398	126.134	1	1	1	145.221	302.294
sco3285tr;711	1	1	1	27.228	1	1	1	1	1	1	1	1	1	1	434.559	1	1	1	106.6	440.241
SCO3306;279a	970.635	719.684	1012.66	593.155	374.55	619.731	1001.68	865.169	773.015	732.637	923.9	1053.03	578.927	307.951	394.718	846.413	778.768	721.123	667.62	476.166
sco3334;282	1489.88	1894.58	1568.27	1312.77	408.429	1786.4	1554.36	1637.37	1245.29	596.656	778.278	1213.3	910.639	392.201	118.886	377.61	2123.66	1192	582.52	349.945
sco3337;444	225.811	188.716	66.203	295.114	347.887	196.992	252.023	212.295	408.187	274.888	160.594	104.919	147.328	61.29	82.518	105.29	258.823	216.308	363.896	282.723
sco3337tr;571	178.53	130.406	199.615	117.014	287.311	108.898	126.162	264.615	249.715	188.168	108.694	116.546	87.341	80.662	69.995	102.287	228.114	277.85	292.532	175.187
sco3373 major;29	4684.02	6291.94	3950.06	5242.63	3565.44	4016.2	6391.39	5379.63	5889.94	4304.81	3655.27	6113.74	6021.66	5313.26	2846.62	4866.39	5982.53	3801.8	5171.15	1805.06
sco3373tr;689	25.838	65.867	235.681	818.184	1523.31	45.973	80.43	171.913	162.691	533.456	1	1	1	282.827	570.526	1	174.313	220.713	523.548	561.187
sco3373tr;702	1	1	1	192.392	626.981	1	1	19.698	1	114.464	1	1	1	32.191	265.989	1	1	1	68.626	185.955
sco3375;614	406.054	322.095	tp	715.388	933.783	122.564	646.47	572.729	657.426	649.17	547.634	828.74	1929.9	1296.97	1282.66	tp	280.426	1708.26	356.519	474.039
sco3407;205	211.863	54.029	112.571	195.532	351.853	334.334	72.735	314.646	556.418	417.997	90.261	301.161	83.28	184.968	262.544	tp	tp	278.695	417.623	610.36
SCO3409ac;655a	368.258	126.689	75.038	270.361	110.889	2678.6	552.884	242.908	361.633	277.291	2456.97	266.738	2894.26	2637.91	292.811	2308.3	453.691	2781.64	2002.79	479.475
SCO3409basic;778a	1254.97	1256.62	1134.8	1141.41	1082.86	tp	775.472	1410.91	1360.64	1055.93	1	822.192	1	154.646	1108.65	1	1082.16	1	1	1155.44
sco3571;529	3002.97	3114.94	2355.72	2970.25	3464.72	2197.05	1821.44	1921.4	1911.74	1971.68	2181.38	1927.48	2139.41	1908.88	2232.14	2834.61	3091.94	3048.45	3276.02	2553.21
sco3633;329	34.437	57.82	206.604	269.229	415.743	44.552	42.317	250.883	239.111	237.376	48.339	48.824	278.628	277.52	915.589	1	1	234.762	1110.89	3534
sco3633ac; 713	1	1	1	1	76.657	1	1	1	1	49.846	1	1	1	1	420.308	1	1	115.918	244.053	1022.84
sco3647;600	1426.73	1148.31	840.138	771.386	1051.62	1132.08	1145.65	1007.56	1204.13	806.575	1126.26	1137.37	718.955	759.039	616.485	1156.93	1132.14	1513.92	1401.94	1151.57
SCO3649;443a	2853.86	2765.79	2619.78	1805.03	2228.95	2158.05	2639.22	2296.36	3754.66	2496.42	2902.12	3219.93	3260.08	3342.82	2412.2	2937.95	2961.74	3042.42	2232.46	2860.72
SCO3650;664a	419.87	371.681	335.139	309.953	258.288	310.601	427.453	350.229	443.317	230.613	312.73	330.661	323.89	247.916	194.302	468.399	221.175	391.769	373.462	360.396
SCO3716ac;567	260.053	124.116	459.212	764.737	1442.21	258.337	437.536	476.185	441.113	667.018	136.422	263.533	595.93	775.567	1131.03	150.536	185.872	636.432	885.458	913.855
SCO3716ba;757a	1	1	257.966	581.382	917.456	1	1	186.618	261.904	615.222	1	1	155.904	438.473	631.221	1	1	186.735	428.641	788.236
SCO3767;691a	2772.36	3185.57	3123.37	2977.65	2076.02	3227.95	3344.09	4634.31	4795.45	4281.57	2928.62	3530.38	3839.18	4448.06	2939.66	3106.76	2874.57	4009.66	3152.92	5710.56
sco3801;175	1704.6	1072.97	883.71	633.539	779.046	1212.69	904.17	1503.13	992.744	823.783	1241.35	1045.38	1200.38	760.855	444.221	453.328	1652.02	1416.63	1120.31	534.376
SCO3816;752a	642.538	555.893	599.599	860.518	402.902	446.415	738.134	903.674	1104.25	626.909	1050.92	1244.83	1472.48	1631.21	985.148	1294.57	969.051	1360.42	2160.8	1789.09
SCO3831;760a	1	185.855	181.753	163.406	tp	1	1	1	203.826	181.083	1	1	1	279.583	97.675	1	1	1	473.482	370.918
SCO3877;515a	485.6	503.074	552.323	256.403	55.633	1911.55	1816.22	930.853	921.166	243.289	1524.46	385.105	2598.1	1105.74	166.562	2374.43	1915.14	1802.24	1902.28	537.637
SCO3899;394a	5446.93	5781.78	4049.61	3128.22	1340.77	4313.33	5014.4	4885.33	3987.65	2264.22	5380	4262.18	3417.21	3366.24	2405.8	6403.07	4607.31	4327.14	4203.66	3568.59
sco3900;431	160.327	102.751	66.569	40.091	1	215.828	158.891	169.165	185.586	45.235	75.413	169.255	69.792	1	1	80.791	101.311	31.859	1	1
sco3906ac;617	913.18	882.596	796.031	530.468	195.649	721.515	626.668	552.888	237.848	332.522	876.923	609.768	554.249	594.782	268.323	627.656	448.429	763.626	777.79	392.817
sco3906ba;615	7810.15	7539.68	6216.11	3888.68	3370.34	4651.52	4119.18	3528.06	4451.12	3599.2	5976.19	5485.23	4902.36	4230.9	2595.24	6603.81	4640.14	8355.3	6400.76	3670.9
SCO3907;663a	987.908	858.435	682.698	471.825	512.638	1013.95	998.731	895.588	870.81	485.127	1031.76	1083.83	912.846	568.68	286.97	1382.57	915.236	1083.03	855.528	552.609
sco3917;397	206.836	542.613	448.599	434.332	326.914	340.356	427.71	720.377	692.289	222.944	167.934	162.952	96.466	52.83	1	1	95.228	125.649	96.672	20.483
sco3951;393	677.549	209.03	354.414	222.517	195.11	581.801	765.964	548.608	407.596	168.798	340.91	377.948	204.524	204.205	80.411	623.991	450.499	325.901	621.557	341.752
sco3958;345	273.339	178.452	240.29	346.405	158.027	492.507	590.443	773.453	750.781	409.882	161.065	168.112	311.692	338.217	258.214	83.717	409.54	397.367	368.129	336.676
SCO4041;780a	1	1	88.436	216.354	424.815	1	1	133.138	72.438	247.157	1	1	1	1	1	1	1	1	1	1
sco4081;596	97.547	123.798	501.467	412.303	728.645	86.623	214.638	551.463	424.317	509.505	65.526	62.057	296.21	197.411	33.514	145.966	254.544	542.429	615.053	273.924
SCO4164ac;467a	421.25	450.079	170.417	199.43	1	3067.28	1293.01	572.01	557.606	174.821	3298.28	958.724	3407.79	2415.74	542.615	3193.97	1798.74	2794.55	2051.81	459.664
SCO4164ba;741a	1836.05	2592.3	1668	1644	631.013	1	2987.12	2957.52	2224.86	769.046	1	2378.36	1	1	3057.94	1	2709.22	1	1	980.72
SCO4179;635a	34.086	94.488	169.467	1	1	633.3	148.86	1	84.126	1	655.898	136.269	730.554	509.906	53.396	680.206	248.754	1	587.927	128.116
sco4180;768	1	1	1	471.436	1363.02	1	1	1	1	1137.96	1	1	1	1	1	1	1	1	1	1
sco4209;698	1	1	129.761	635.161	823.236	13.888	1	64.242	81.186	901.112	1	1	1	211.762	629.022	1	1	1	220.534	291.012
sco4209ac;490	972.555	1026.99	931.209	512.644	588.734	1195.27	1550.17	992.063	472.738	271.137	860.398	955.715	95.957	69.521	35.203	885.48	1454.86	550.777	163.031	280.885
sco4209ba; 476	3237.45	2555.48	2178.52	2718.13	2783.27	2382.25	2176.96	2525.43	2896.83	2682.89	1718.38	1647.1	2304.15	1946.39	638.134	1122.08	2793.73	4737.75	3023.83	1899.72
SCO4228;575a	117.591	84.087	170.942	998.715	2530	85.063	199.539	298.613	1379.98	3982.13	118.569	82.84	381.408	711.909	1975.7	187.955	140.256	103.206	1357.41	1488.74
SCO4230;566a	57.455	162.41	206.153	843.21	883.803	1	1	368.808	1364.87	1614.09	137.136	141.826	264.34	386.302	615.342	239.507	246.04	176.653	1017.15	923.161
SCO4251;744a	71.376	109.16	139.935	154.904	54.979	34.417	158.812	134.995	265.265	196.761	1	1	1	1	1	1	1	1	1	1
SCO4252acidic;732a	62.545	131.218	81.449	242.889	76.737	591.122	458.662	269.777	578.716	497.988	1	1	1	1	1	1	1	1	1	1
SCO4252ba; 731a	186.703	853.345	995.379	1093.04	899.22	1	713.888	1053.29	1453.49	1256.06	1	1	1	1	1	1	1	1	1	1
SCO4253;733a	1821.93	3594.44	3157.57	2603.52	2595.63	1156.05	3532.54	3231.57	2334.92	1801.79	1	1	1428.73	1	1	1	1	1	1	1
SCO4290;738a	1	1	31.651	76.214	258.24	1	1	208.729	210.426	115.357	1	1	1	1	1	1	1	143.454	1	1
SCO4296 frag1;535a	1056.45	1071.95	1024.63	1911.11	1590.43	1027.03	1145.21	1074.21	1043.14	1698.46	615.509	621.759	1129.12	685.767	367.733	989.378	1076.25	846.497	tp	204.089
SCO4296 frag2;518a	180.879	377.763	485.861	1143.98	170.929	328.756	487.104	450.076	644.583	878.571	288.01	59.789	686.514	1054.89	1444.64	347.116	202.935	619.67	875.712	1182.39
SCO4296 frag3;559a	346.735	282.184	970.242	2608.8	1916.64	329.235	504.649	1011.83	1054.77	3164.75	285.761	190.645	750.528	2422.99	2334.32	400.386	473.285	907.91	1066.33	1776.2
SCO4352 1;782a	1	1	1	1	1	1	1	1	1	1	1	1	1	135.304	919.191	1	1	1	32.599	107.739
SCO4352;444a	244.58	550.745	676.209	526.038	452.574	508.974	856.393	924.503	1019.34	585.517	474.128	449.574	781.951	424.4	397.198	423.725	451.529	667.901	905.617	496.266
SCO4366;297a	2756.67	2410.1	3095.34	1414.61	2235.88	1182.72	1366.63	1748.11	1189.4	1314.42	1012.09	1134.85	945.643	949.34	800.526	1488.05	1019.87	1164.49	1017.54	995.946
sco4387;467	131.065	175.304	171.623	80.413	114.475	81.78	135.49	305.11	347.384	153.229	85.16	101.966	92.387	1	1	1	1	1	340.598	167.167
SCO4506;533a	1	1	1	1	1	207.849	1	1	1	1	249.248	1	874.51	158.958	1	310.49	1	496.419	608.562	1
sco4550;161	670.719	149.292	222.713	170.059	113.958	937.156	478.25	382.378	257.683	90.489	606.333	488.508	383.613	267.806	124.275	145.674	590.714	276.248	176.808	52.541
SCO4614ac;679a	1669.95	1471.35	1289.39	881.721	572.984	1522.45	1437.22	1393.3	1147.42	736.626	1281.29	1465.54	1131.98	1002.17	524.836	1651.81	1383.98	1395.31	1158.87	815.672
SCO4645 major;249a	1405.99	806.009	650.344	561.898	486.884	827.534	1317.5	1460.03	1689.44	488.565	1169.17	945.706	1116.04	475.101	179.29	1632.51	636.091	1401.66	1345.37	767.213
SCO4662 major;219a	17062.9	15871.3	13998.4	11642.9	14207.8	11178	16054.3	15444.6	13441.1	10178.2	13897	17731.7	12634.6	10676.9	10101.6	17417.7	16757.8	14214.6	12074	12446
sco4677tr;756	1	1	1	201.695	571.665	1	1	1	1	270.155	1	1	1	1	1	1	1	1	1	1
sco4750;526	430.61	200.966	264.111	198.248	82.54	341.382	360.114	478.179	334.325	324.113	266.453	254.098	180.927	229.112	261.565	411.322	297.618	255.61	439.138	238.083
SCO4761;725a	2098.23	3159.35	3138.83	3502.52	2966.28	5008.3	5049.13	4200.61	4144.83	3984.16	3964.72	3603.68	3732.2	3243.95	tp	5125.74	5189.26	5174.24	3839.67	2822.42
SCO4762 frag;753a	42.625	44.511	183.885	1571.78	689.83	1	84.359	153.197	314.477	1234.12	1	1	1	898.887	1255.67	1	27.761	194.566	471.653	683.452
sco4762tr;693	1	30.547	347.757	1144.38	575.248	1	1	1	85.885	391.779	1	1	128.935	160.89	16.924	1	1	1	1	1
sco4770ac minor;98	840.045	687.418	204.508	60.595	227.054	605.027	408.983	460.687	556.116	193.054	440.255	254.871	246.816	95.35	10.033	84.966	754.693	549.304	630.952	70.181
sco4770ba major;97	2696	2999.76	918.477	1222.75	930.208	3785.26	2403.29	2341.66	2429.05	1477.05	3591.4	2389.41	2644.39	1082.62	497.73	405.173	3524.31	2932.08	1326.54	437.813
SCO4809 major;435a	1270.34	1338.21	1449.83	1074.54	652.295	971.217	1100.36	1242.52	1267.68	874.992	1434.87	1925.95	1615.49	2007.73	1437.18	1944.06	1772.36	1469.75	1423.66	1552.14
sco4813;439	532.586	623.201	325.289	231.593	297.266	734.364	459.521	580.898	395.906	226.081	765.011	762.19	278.145	211.377	125.946	681.583	782.784	763.912	496.828	285.96
SCO4814;113a	1904.56	1392	1425.45	704.685	319.162	1566.95	2077.64	2182.46	1309.06	634.391	1482.51	1979.32	1302.42	1215.48	339.784	2269.82	1543.68	1053.73	778.586	231.009
sco4824;325	2266.89	2116.78	1978.97	1447.85	1538.8	1707.53	1376.76	1621.38	1550.38	1201.08	1997.42	1640.15	1629.99	1102.59	784.903	2348.51	2442.32	2135.85	1499.18	1423.21
SCO4827;421a	3212.86	3532.78	3708.62	3312.18	5032.05	2849.74	3399.69	3791.97	3117.59	3339.14	2856.26	2894.13	3882.23	6234.55	8255.3	3302.03	3300.04	3917.83	3917.54	5497.63
SCO4881;417a	468.754	304.65	380.357	2220.92	1470.37	419.953	421.423	303.005	3066.54	2256.93	502.554	392.951	535.108	2484.1	2442.8	775.218	483.88	724.306	2866.93	3174.51
SCO4921;86a	1474.27	1257.9	1063.44	1093.27	494.606	919.936	1776.22	1575.35	1326.2	1348.72	1072.83	2022.35	1304.19	1242.58	435.491	1535.8	1084.3	1136.78	1158.18	863.695
sco4930;407	365.22	488.304	211.802	167.823	169.447	607.044	677.902	266.925	631.683	211.563	371.566	369.521	321.177	248.246	48.788	100.523	585.721	537.499	353.986	325.236
SCO4945;344a	4209.4	1412.1	1161.17	1	1	2883.11	2491.46	3106.63	1018.17	1	2655.3	1540.61	1370.31	608.834	1	3388.14	1715.95	1172.81	1101.2	1
sco4994;754	1	38.267	104.425	57.257	156.731	1	47.11	177.304	358.452	289.945	1	1	1	1	1	1	1	1	1	1
SCO5031;678a	1221.94	1105.83	923.283	650.638	717.578	1039.14	962.192	988.454	811.095	421.748	965.603	765.244	597.643	377.888	180.83	1170.87	560.31	768.875	694.729	437.289
sco5071;751	1	1	129.703	1327.6	1317.67	1	1	45.754	260.413	1624.85	1	1	1	1	1	1	1	1	1	1
sco5073;762	1	1	1	259.906	782.938	1	1	1	356.471	1188.93	1	1	1	1	1	1	1	1	1	1
sco5073tr;750	1	1	1	106.574	560.879	1	1	1	1	328.26	1	1	1	1	1	1	1	1	1	1
sco5075;316	182.901	313.493	95.157	258.785	1894.33	158.395	117.729	159.39	411.423	1418.01	105.235	135.227	41.644	17.62	35.426	1	1	113.277	1	1
sco5075tr;475	25.102	3.774	11.697	377.343	869.477	19.229	26.509	1	1	347.845	22.521	50.585	1	1	1	1	1	1	1	1
sco5078full;744	1	14.831	100.261	958.472	2297.71	1	1	1	595.362	2701.53	1	1	1	1	1	1	1	1	1	1
sco5078lowac; 752	1	1	1	22.641	1209.57	1	1	1	1	313.801	1	1	1	1	1	21.356	1	1	1	1
sco5078tr;743	1	1	1	813.123	605.844	1	1	1	1	1084.6	1	1	1	1	1	1	1	1	1	1
sco5079;760	1	1	248.976	1704.85	3112.92	1	1	109.709	732.095	3819.72	1	1	1	1	1	1	1	1	1	1
SCO5079;776a	1	1	1	784.774	1194.95	1	1	1	82.722	1558.52	1	1	1	1	1	1	1	1	1	1
SCO5086;745a	1	1	1	260.001	1287.47	1	1	1	189.651	1242.71	1	1	1	1	1	1	1	1	1	1
SCO5088ac;246a	365.546	172.889	179.28	421.424	917.791	263.048	362.155	154.865	247.921	1528.23	233.867	222.683	143.453	177.502	1	461.627	201.424	293.88	258.926	63.064
SCO5088ba;749a	1	1	1	65.453	106.191	1	1	1	81.461	319.871	1	1	1	1	1	1	1	1	1	1
sco5090;764	1	1	1	565.844	1307.7	1	1	1	149.917	1475.78	1	1	1	1	1	1	1	1	1	1
SCO5113;242a	1943.85	1369.31	1769.97	1277.65	1383.79	2080.09	2223.8	1985.43	1663.31	1076.34	1953.61	1939.43	1786.38	1577.01	593.666	2779.83	2186.23	2034.7	1945.99	1241.59
sco5115ac;171	433.671	268.451	256.553	286.984	368.763	296.773	316.917	361.231	393.339	618.065	211.028	148.684	tp	188.147	370.629	tp	tp	421.018	504.752	624.357
sco5115ba;170	1346.6	796.447	401.752	774.083	505.467	1178.66	939.804	626.085	648.872	137.38	1103.22	799.75	665.226	502.97	142.962	1181.98	tp	955.282	654.313	248.269
sco5116;162	1311.06	1024.7	504.821	529.79	372.008	1385.24	804.721	893.817	737.345	290.866	1284.96	1211.22	742.934	459.003	46.224	782.608	1983.1	925.6	740.825	109.097
SCO5167;546a	410.93	467.485	318.974	627.931	439.244	480.095	624.1	731.149	893.232	908.992	525.952	561.899	975.295	971.268	1006.76	706.251	594.448	728.157	806.887	861.931
sco5170;508	411.254	136.608	241.25	357.329	344.781	321.122	387.921	287.082	327.563	348.467	218.535	341.009	122.933	222.444	190.004	356.672	453.507	265.895	410.204	325.998
sco5197;411	642.042	291.717	445.919	332.343	906.09	632.991	591.376	603.723	523.298	549.818	506.786	386.787	314.514	367.436	274.778	387.046	841.891	538.826	634.555	411.126
SCO5221;564a	1	1	1	1	1	581.018	1	1	1	1	685.97	1	600.64	176.99	1	410.378	1	523.696	591.169	1
SCO5249;735a	1	1	95.711	398.037	639.8	1	39.836	133.071	859.481	520.849	1	1	1	1	1	1	1	1	1	1
sco5258;487	1357.9	744.584	392.388	446.108	195.017	892.549	877.951	780.034	761.441	273.16	699.863	757.848	690.75	444.07	94.839	413.338	1199.01	1130.8	672.568	771.335
sco5281frag;669	46.445	144.531	544.658	609.914	295.597	86.128	54.225	298.09	328.845	472.782	1	47.984	276.313	108.673	362.79	103.996	tp	392.265	291.559	267.083
SCO5355;409a	753.96	700.925	516.247	331.223	309.848	524.527	545.351	546.519	577.017	269.835	572.965	604.578	376.534	360.952	221.858	830.043	674.769	587.994	486.747	471.874
sco5370;458	848.197	1011.25	600.247	414.377	310.582	426.361	638.717	178.546	353.591	130.415	429.431	617.288	164.158	39.559	262.811	1643.97	793.201	878.349	517.635	628.221
SCO5396ac;449a	857.303	722.254	853.325	1239.16	1818.85	782.382	1028.68	922.438	1288.65	1886.66	762.036	652.719	597.155	753.759	1233.47	1575.9	792.471	1195.67	1318.94	1116.55
SCO5396ba;451a	1102.68	756.906	1007.18	1354.67	1199.48	909.988	1433.76	1400.11	1317.4	1612.96	847.762	809.055	553.215	1380.28	1495.78	1369.59	1023.53	1652.38	1094.82	1486.59
SCO5398;695a	1	1	60.892	496.226	154.356	37.265	370.912	349.451	509.817	1574.87	227.063	248.94	283	976.305	91.396	235.924	257.47	517.196	842.655	745.658
sco5405;594	1137.94	1907.84	2076.91	1409.49	709.819	716.225	1124.56	1575.87	1631.13	1286.96	558.347	1106.56	639.91	486.107	56.786	1289.17	899.657	1817.22	1455.92	782.933
SCO5459;583a	511.891	553.477	425.775	431.158	364.722	337.413	355.884	530.914	652.28	451.239	440.417	456.472	424.553	594.71	419.758	515.507	631.193	396.236	536.471	522.281
SCO5465;601a	1	82.466	366.236	618.104	235.076	1	192.685	369.245	353.11	707.861	71.59	120.27	128.641	1289.37	1473.13	84.362	136.871	290.786	690.997	1449.89
SCO5465;743a	1	1	1	34.213	98.708	1	1	1	1	137.592	1	1	1	1	1	1	1	1	1	1
sco5466;687	1	1	1	71.583	1133.64	1	1	1	102.603	545.508	1	1	1	29.466	168.301	1	1	1	81.597	161.885
sco5470;156	1897.34	2601.48	1063.49	907.523	1468.35	2141.53	1575.71	1522.52	1384.54	1155.71	1793.57	1750.95	1591.98	1584.4	713.666	1421.31	2791.92	1281.44	2148.76	665.991
sco5475;427	220.004	252.735	126.566	161.482	232.486	291.883	316.589	296.348	266.531	219.264	234.782	242.158	119.185	98.425	97.508	189.649	107.609	154.223	259.711	74.59
sco5477frag;298	1012.1	517.225	1107.71	1563.47	1989.65	743.529	787.045	1038.78	941.983	1109.32	1019.66	946.648	986.517	827.974	736.841	2172.78	tp	1023.4	1654.39	1123.46
sco5479ac;184	505.639	360.966	322.145	443.402	437.644	853.142	630.97	358.32	509.934	400.214	243.698	276.628	370.561	152.354	263.346	60.753	303.7	212.901	364.643	203.43
sco5479ba;185	1005.53	684.542	718.626	1072.98	425.799	1070.9	670.675	662.983	658.092	342.53	1126.04	867.855	643.685	460.24	284.152	1349.88	712.956	1098.77	1242.22	450.658
SCO5501;92a	793.006	810.759	588.897	433.932	506.167	799.426	1348.75	871.591	754.107	409.107	863.692	931.557	496.789	215.519	273.027	1501.8	354.771	1449.16	680.428	341.389
sco5519 1;341	1314.92	401.222	709.513	391.637	1	1048.74	592.636	1184.7	1014.96	396.126	1396.56	1674.39	1942	1076.01	23.913	1538.64	960.831	1187.54	1898.41	1268.19
SCO5520;93a	2172.12	1483.86	1887.23	2120.56	2592.1	1996.05	2504.43	2751.34	3447.68	2962.51	1675.03	2771.87	3953.03	2569.6	2115.88	3659.25	709.586	4233.71	4818.04	4188.96
SCO5523;351a	989.76	494.743	634.247	551.558	342.942	872.134	1003.33	942.074	855.952	405.423	727.891	582.317	586.285	746.664	673.978	1369.64	772.501	1243.84	1335.76	880.477
SCO5547;134a	1025.01	668.763	558.401	340.193	406.075	844.538	1271.26	1051.63	859.067	239.93	867.315	695.242	614.588	91.361	229.223	1487.53	823.577	1071.25	1187.53	564.663
SCO5625;415a	3260.68	2913.45	2059.55	518.503	595.111	1266	2104.28	1907.68	1945.66	958.801	4339.1	5219.17	4153.61	3165.1	1826.62	4692.67	4916.01	2628.33	2743.21	3371.7
sco5648;215	282.712	208.388	118.227	52.823	57.937	207.117	153.715	230.048	237.54	1	186.691	114.141	78.305	35.687	1	271.543	71.519	129.596	73.091	78.161
sco5696;326	202.638	197.234	145.907	136.312	23.109	338.309	202.318	116.232	1	77.925	207.085	209.23	171.235	122.094	32.707	tp	1	131.943	1	1
SCO5699 major;69a	868.037	860.067	871.436	512.135	615.043	727.887	1259.55	1017.42	1164.94	517.187	765.054	742.315	661.948	417.507	1	1379.92	736.961	753.083	773.419	435.41
sco5709;299	547.029	534.113	167.821	235.048	53.775	455.595	462.938	276.119	295.775	98.343	391.621	377.623	57.137	99.204	1	566.927	361.379	258.92	139.889	126.458
sco5743 1;422	1915.78	1964.68	1677.9	1634.1	1607.95	1666.48	2006.73	2634.06	1532.82	1126.62	1718.99	1543.58	1725.69	988.322	571.624	1386.59	2382.63	2993.68	1866.52	1660.4
sco5745;66	551	294.053	194.539	218.861	1	1168.14	862.408	967.408	462.789	190.43	1439.59	1054.44	750.678	510.398	1	192.566	1297.3	546.865	386.208	1
sco5769;173	221.241	166.254	77.929	128.317	1	587.57	393.113	153.662	259.189	148.026	435.342	312.975	174.172	141.805	65.399	1	68.282	192.589	202.442	71.734
sco5777 1;445	2386.34	2660.98	1017.77	721.33	1	2105.76	2214.45	1418.96	839.589	130.084	1717.52	1470.92	1293.04	556.634	51.243	1855.53	2106.57	2793.31	1181.61	467.984
sco5777;471	2860.72	1557.07	1682.8	1923.55	1385.22	2481.05	1882.17	1714.61	1963.91	1214.82	1599.55	1775.19	1626.59	1516.92	1056.8	1530.48	3138.31	2626.82	2670.03	1863.83
sco5783;589	178.375	149.798	16.563	1	1	109.741	135.912	1	1	1	87.467	115.013	116.637	1	1	187.935	tp	89.034	61.459	72.115
sco5876;447	333.302	941.544	489.959	383.477	690.296	418.102	740.108	701.845	380.483	176.67	493.523	1012.03	637.314	162.65	143.19	247.06	741.61	726.737	519.587	255.792
sco5884;657	33.783	600.66	624.686	544.412	263.468	1	867.472	1492.33	1124.47	644.717	558.202	177.598	64.426	624.063	199.6	1	380.091	1663.71	1116.6	1
SCO5895;787a	1	1	1	84.869	293.846	1	1	1	34.746	277.692	1	1	1	1	1	1	1	1	1	1
sco5901;99	604.593	425.997	115.25	146.743	49.204	711.566	437.987	240.897	191.998	1	631.891	451.612	201.066	119.737	36.077	226.761	450.366	196.432	165.065	1
sco6008;229	1458.31	642.892	688.413	357.666	478.998	766.905	1187	tp	276.557	591.505	415.228	499.623	197.749	65.333	1	1377.14	1178.07	718.063	630.937	505.654
sco6010;521	1	65.37	48.234	1	1	17.376	1	62.88	112.679	1	34.61	84.224	183.188	46	26.207	1	1	215.969	253.976	1
sco6031;742	674.127	116.33	298.153	103.432	111.464	17.442	51.554	1	51.644	1	1	1	1	1	1	1	1	1	1	1
sco6218;519	435.891	365.779	326.598	56.585	203.622	308.504	294.804	359.529	407.861	126.885	273.955	368.618	310.068	72.841	10.119	350.87	354.376	346.469	260.766	117.453
sco6264;668	1	1	1	1	1	1	1	1	1	1	1	109.462	131.053	97.793	1	1	1	199.198	113.854	109.013
SCO6445;502a	1	35.031	84.08	607.353	549.007	80.59	66.316	119.672	1046.25	1039.48	53.555	65.583	80.436	124.33	168.925	111.679	1	36.577	191.692	206.215
SCO6482;689a	226.064	226.855	524.138	1299.79	1276.2	446.828	585.333	633.817	566.77	1210.19	317.802	417.813	309.02	1219.78	1038.23	475.502	260.17	550.704	864.8	1164.54
SCO6531;718a	333.339	329.433	888.616	1217.78	1091.11	197.128	462.014	996.599	1069.58	1689.2	179.024	233.586	511.583	429.136	441.049	289.855	169.69	620.049	1098.1	1236.61
SCO6549;758a	1	1	1	1	1	1	1	1	1	1	1	1	77.37	324.727	1936.03	1	1	1	243.629	675.611
SCO6551;511a	827.288	901.396	917.262	807.818	954.747	827.206	1060.15	1254.66	1008.66	992.112	717.351	560.96	660.887	681.009	917.668	897.99	858.646	1005.05	813.678	777.756
SCO6564;477a	260.537	396.176	280.085	75.101	1	286.784	386.099	459.712	278.241	1	281.702	489.17	341.116	111.949	1	201.283	335.275	336.305	153.489	43.315
sco6565;433	215.155	109.473	185.417	376.505	350.817	159.304	377.916	292.404	337.715	397.082	211.1	157.944	112.513	214.142	93.823	142.482	234.319	273.19	376.614	304.934
sco6637;247	348.429	178.899	403.716	347.032	708.983	181.501	225.92	349.617	339.391	475.913	102.377	130.68	52.57	115.098	98.009	158.989	tp	128.19	224.538	59.055
SCO6638;734a	244.425	159.827	427.131	273.091	268.66	159.748	455.528	569.251	632.804	574.179	1	1	1	1	1	1	1	1	1	1
SCO6658;547a	771.01	626.6	1229.76	1240.94	1135.59	779.58	1196.18	1768.41	1475.74	1181.89	477.51	694.96	1605.29	1247.85	1644.99	937.35	982.83	1763.73	2432.22	2442.46
SCO6659;118a	484.23	584.543	851.865	1046.86	1209.83	464.606	1138.65	1492.68	1641.01	808.808	180.84	461.531	644.413	311.977	884.749	660.579	321.33	1385.26	2461.43	1457.87
sco6660;248	319.581	133.432	387.856	60.251	377.855	326.266	238.779	322.191	179.93	356.273	247.159	253.593	143.608	54.282	91.554	552.33	1548.17	706.675	808.764	738.809
SCO6717 tta;465a	282.225	223.284	84.927	1	1	269.047	308.255	67.395	68.886	1	248.866	266.308	163.507	1	1	326.131	298.869	67.269	1	1
SCO6754;408a	275.8	664.156	225.815	184.236	316.462	214.823	191.829	254.918	211.243	133.408	253.637	182.878	243.919	150.434	67.403	154.191	124.752	175.648	185.794	131.238
sco6960;753	1	1	26.435	81.962	176.246	1	1	1	1	26.964	1	1	1	1	1	1	1	1	1	1
SCO7000 major;41a	1492.37	1589.03	1550.18	1151.43	1100.51	1991.48	2910.81	2797.41	2709	1393.74	768.605	1646.89	2318.37	1165.5	tp	2609.14	1860.15	1795.26	2278.7	2133.55
SCO7221;369a	105.398	73.882	81.342	64.98	470.624	115.516	145.345	186.397	403.189	330.096	75.356	1	288.536	337.222	2571.77	1	1	218.502	487.537	1576.25
sco7400ac; 401	1	65.079	282.199	269.564	383.712	104.97	181.891	427.889	360.35	437.418	28.032	96.993	65.272	45.567	1	62.465	230.959	204.813	140.705	1
sco7400ba;383	75.548	710.82	847.285	968.695	129.178	699.638	1179.87	1360.14	1236.65	647.298	300.264	907.306	947.896	877.387	268.614	169.364	1643.6	1676.47	811.059	889.133
SCO7404;527a	472.707	443.885	486.539	613.782	811.976	521.378	584.02	704.144	761.181	770.222	351.539	407.712	376.901	624.469	536.042	613.076	260.77	575.257	778.476	844.073
SCO7443;736a	172.602	84.922	193.802	294.667	245.706	126.163	228.558	143.583	409.855	441.221	95.337	754.988	200.014	1	1	311.637	421.096	570.276	78.211	125.8
sco7510ba;736	2832.82	2455.99	2110.8	559.13	1314.44	1404.6	1667.16	1189.34	1327.88	553.309	1	1	1	1	1	1632.17	1509.8	1378.08	1088.54	745.922
SCO7511ac;362a	106.563	54.396	358.757	964.036	1216.52	39.801	1	98.196	153.189	466	74.017	41.347	66.696	2973.01	4181.02	90.844	68.815	230.753	1446.85	3444.66
SCO7511ba;342a	87.728	163.352	1110.94	1110.73	1073.14	125.144	245.904	1046.21	1235.49	976.706	340.717	279.485	1679.64	4842.53	2691.83	491.703	405.02	1386.43	4862.94	5830.48
sco7511tr;685	1	1	1	491.932	403.559	1	1	1	1	16.752	1	1	1	1545.47	1352.08	1	1	1	576.628	1538.03
sco7588;381	280.791	239.515	105.427	11.498	1	214.644	165.669	161.816	125.399	22.466	252.169	268.597	101.201	112.025	11.168	307.875	339.914	278.584	191.005	119.478
SCO7655;490a	681.876	614.42	405.948	397.934	579.601	591.913	741.97	582.317	861.531	465.879	490.546	332.083	368.507	404.024	527.288	692.903	332.38	561.187	616.613	611.328
resistance gene
	tp=technical problem
