# Supplementary material for: New pleiotropic effects of eliminating a rare tRNA from Streptomyces coelicolor, revealed by combined proteomic and transcriptomic analysis of liquid cultures
Source: BMC Genomics. 2007 Aug 2;8:261. doi: 10.1186/1471-2164-8-261 (PMC2000904; doi:10.1186/1471-2164-8-261)
Supplement: Additional file 5 — Summary of the protein spots identified as being differentially represented between M600 and M600 ΔbldA. Lists proteins that were found to be statistically differentially represented between the two strains using the Mann-Whitney test; those found to be reproducibly differentially expressed using the complementary mathematical approach detailed in the Methods; and a combined list summarising all differences. Functional assignments are noted, based on KEGG [56], and on the Sanger Institute classifications [57], and information given on: (a) occurrence of more than one gene product per gene; (b) 2-fold up- or down-regulated relative to the bldA mutant; and (c) membership of the M600 expression profile group (see Additional File 6). [file 1471-2164-8-261-S5.xls]

## Sheet: README
	Summary of the protein spots identified as being differentially represented between M600 and M600 DbldA, listing those that were found to be statistically differentially represented between the two strains using the Mann-Whitney test (A DE Mann-Whitney); those found to be reproducibly differentially expressed using the complementary mathematical approach detailed in the materials and methods (B D…
	The lists also summarise: 1) Whether more than one gene product was identified for a given gene; 2) whether the protein spot was 2-fold up- or down-regulated in the bldA mutant; 3) which expression group in M600 the protein spot belongs to (see Additional file 6).

## Sheet: A) DE Mann-Whitney
SCO number	Annotated function in ScoDB (http://streptomyces.org.uk)		>1 spot identified for this protein	>x2 up in bldA	>x2 down in bldA	Other >x2 different in bldA	Other significantly different	P-value	Expression Group
SCO0498	putative peptide monooxygenase	0498tr; 739a: x10, subgroup 5	yes		yes			0.0443	B
SCO0499	putative formyltransferase	0499;755: x4, x4			yes			7.81e-05	D
SCO0884	probable oxidoreductase	0884; 119a: x2, subgroup ¾			yes			0.0196	B
SCO0906	hypothetical protein SCM1.39c	0906;603: x2, subgroup 5			yes			0.0142	B
SCO1246	dethiobiotin synthetase	1246ac; 602a: x10, subgroup 5	yes			yes		0.024	C
SCO1496	chorismate synthase	1496;149: x2, subgroup 4			yes			0.0496	C
SCO1544	hypothetical protein	1544; 681a					yes	0.0295	F
SCO1793	putative secreted protein	1793; 541a		yes				0.000825	A
SCO1916	putative transferase	1916ac; 751a	yes		yes			2.18e-07	F
SCO2168	hypothetical protein	2168; 505a		yes				2.18e-07	Not in M600
SCO2180	putative dihydrolipoamide dehydrogenase	2180 ba;132	yes				yes	0.0196	F
SCO2257	probable ABC transporter, ATP-binding component.	2257; 361a				yes		0.0263	F
SCO2300	conserved hypothetical protein SCC30.08c	2300; 495a					yes	0.0496	A
SCO2390	3-oxoacyl-[acyl-carrier-protein] synthase II	2390ba min; 783a	yes		yes			3.64e-05	E
SCO2618	ATP dependent Clp protease proteolytic subunit 2	2618ac; 646a	yes			yes		0.0496	E
SCO3073	urocanate hydratase	3073 ba; 769a	yes		yes			2.18e-07	F
SCO3137	UDP-glucose 4-epimerase	3137ac; 779a x2, subgroup 6	yes		yes			2.18e-07	B
SCO3182	UTP-glucose-1-phosphate uridylyltransferase	3182; 434a					yes	0.0295	F
SCO3409	putative inorganic pyrophosphatase	3409ba; 778a	yes			yes		0.0234	E
SCO3816	putative branched-chain alpha keto acid dehydrogenase E1 beta subunit	3816; 752a					yes	0.000275	E
SCO3917	conserved hypothetical protein	3917;397: x2, subgroup 1/2			yes			2.74e-05	B
SCO4041	putative uracil phosphoribosyltransferase	4041; 780a: x10, subgroup 2			yes			0.0234	B
SCO4164	putative thiosulfate sulfurtransferase	4164ba; 741a: x4, subgroup 4	yes			yes		0.0295	C
SCO4251	putative secreted protein	4251; 744a: x2, subgroup 5			yes			2.18e-07	B
SCO4252	hypothetical protein SCD8A.25c	4252ba; 731a: x4, subgroup ½	yes		yes			5e-07	B
SCO4252	hypothetical protein SCD8A.25c	4252ac; 732a	yes		yes			2.18e-07	E
SCO4253	conserved hypothetical protein SCD8A.26c	4253; 733a			yes			5.82e-05	F
SCO4296	chaperonin 2	4296 frag; 535a	yes		yes			0.0307	A
SCO4366	putative phosphoserine aminotransferase	4366; 297a					yes	0.000825	F
SCO4809	succinyl CoA synthetase alpha chain	4809 maj; 435a	yes				yes	0.000275	F
SCO4994	hypothetical protein 2SCK36.17	4994;754: x10, subgroup 5			yes			0.000825	B
SCO5071	hydroxylacyl-CoA dehydrogenase	5071;751: x10, subgroup 2			yes			0.0234	B
SCO5075	putative oxidoreductase	5075;316: x10, subgroup 3	yes		yes			0.000465	B
SCO5078	hypothetical protein	5078full;744: x10, subgroup 3	yes		yes			0.0234	B
SCO5078	hypothetical protein	5078tr;743: x10, subgroup 3/4	yes		yes			0.0234	B
SCO5249	putative nucleotide-binding protein	5249; 735a: x10, subgroup 3			yes			0.00622	B
SCO5479	oligopeptide ABC transporter ATP-binding protein	5479ac;184	yes		yes			0.00145	F
SCO5625	elongation factor Ts	5625; 415a: x2, subgroup ¾		yes				0.0142	C
SCO6031	uroporphyrinogen decarboxylase	6031;742			yes			0.000825	E
SCO6264	reductase	6264;668		yes				0.0234	Not in M600
SCO6637	hypothetical protein SC4G2.11c	6637;247: x2, subgroup 5			yes			0.000275	B
SCO6638	hypothetical protein SC4G2.12c	6638; 734a: x2, subgroup ½			yes			2.18e-07	B
	Key:
	Unknown function
	regulatory protein
	amino acid metabolism
	central carbon metabolism
	fatty acid biosynthesis
	purine/pyrimidine biosynthesis
	transport
	secondary metabolism

## Sheet: B) DE 2-fold
SCO number	Annotated function in ScoDB (http://streptomyces.org.uk)		>1 spot identified for this protein	>x2 up in bldA	>x2 down in bldA	Other >x2 different in bldA	Other significantly different	P-value	Expression Group
NA	Resistance marker for gene knockout			yes					Not in M600
SCO0392	putative methyltransferase	0392; 748a: x10, subgroup 3			yes				B
SCO0395	putative epimerase/dehydratase	0395; 346a: x10, subgroup 2			yes				B
SCO0400	putative epimerase	0400; 781a: x10, subgroup 3			yes				B
SCO0401	putative aminotransferase	0401;747: x10, subgroup 3			yes				B
SCO0462	putative oxidoreductase	0462;365		yes					F
SCO0498	putative peptide monooxygenase	0498full; 777a: x4, subgroup 5	yes		yes				B
SCO0498	putative peptide monooxygenase	0498tr; 739a: x10, subgroup 5	yes		yes			0.0443	B
SCO0499	putative formyltransferase	0499;755: x4, x4			yes			7.81e-05	D
SCO0884	probable oxidoreductase	0884; 119a: x2, subgroup ¾			yes			0.0196	B
SCO0906	hypothetical protein SCM1.39c	0906;603: x2, subgroup 5			yes			0.0142	B
SCO0922	putative reductase iron-sulfur protein	0922;749: x10, subgroup 3			yes				B
SCO1222	conserved hypothetical protein	1222;745: x10, subgroup 3			yes				B
SCO1244	biotin synthase	1244; 170a: x2, x10				yes			D
SCO1246	dethiobiotin synthetase	1246ac; 602a: x10, subgroup 5	yes			yes		0.024	C
SCO1246	dethiobiotin synthetase	1246ba; 768a: x2, x2	yes			yes			D
SCO1496	chorismate synthase	1496;149: x2, subgroup 4			yes			0.0496	C
SCO1626	putative cytochrome P450	1626;746: x10, subgroup 3			yes				B
SCO1775	conserved hypothetical protein	1775; 584a		yes					Not in M600
SCO1793	putative secreted protein	1793; 541a		yes				0.000825	A
SCO1831	putative oxidoreductase	1831; 599a		yes					A
SCO1916	putative transferase	1916ac; 751a	yes		yes			2.18e-07	F
SCO2115	putative 2-dehydro-3-deoxyphosphoheptonate aldolase	2115; 139a: x2, subgroup 3				yes			C
SCO2168	hypothetical protein	2168; 505a		yes				2.18e-07	Not in M600
SCO2257	probable ABC transporter, ATP-binding component.	2257; 361a				yes		0.0263	F
SCO2271	hypothetical protein SCC75A.17c.	2271 upper;90: x2 subgroup 1	yes			yes			B
SCO2346	putative hydrolase	2346; 610a: x10, subgroup 4		yes					C
SCO2390	3-oxoacyl-[acyl-carrier-protein] synthase II	2390ba min; 783a	yes		yes			3.64e-05	E
SCO2618	ATP dependent Clp protease proteolytic subunit 2	2618ac; 646a	yes			yes		0.0496	E
SCO2618	ATP dependent Clp protease proteolytic subunit 2	2618ba; 647a	yes			yes			F
SCO2634	conserved hypothetical protein SC8E4A.04c	2634; 770a: x4, subgroup 5			yes				B
SCO2736	citrate synthase.	2736tr;703: x10, subgroup 3	yes	yes					B
SCO2784	putative aceytltranferase	2784;558: x2, subgroup 1		yes					B
SCO2785	conserved hypothetical protein	2785; 747a: x10, subgroup 5				yes			B
SCO3073	urocanate hydratase	3073 ba; 769a	yes		yes			2.18e-07	F
SCO3137	UDP-glucose 4-epimerase	3137ac; 779a x2, subgroup 6	yes		yes			2.18e-07	B
SCO3236	putative oxygenase	3236; 740a: x4, x4			yes				D
SCO3285	putative large glycine/alanine rich protein	3285tr;701	yes	yes					Not in M600
SCO3285	putative large glycine/alanine rich protein	3285tr;711	yes	yes					Not in M600
SCO3409	putative inorganic pyrophosphatase	3409ac; 655a: x4, subgroup 1	yes			yes			C
SCO3409	putative inorganic pyrophosphatase	3409ba; 778a	yes			yes		0.0234	E
SCO3633	putative ABC transporter ATP-binding protein	3633;329: x4, subgroup 2	yes	yes					B
SCO3633	putative ABC transporter ATP-binding protein	3633ac; 713: x10, subgroup 4	yes	yes					B
SCO3917	conserved hypothetical protein	3917;397: x2, subgroup 1/2			yes			2.74e-05	B
SCO4041	putative uracil phosphoribosyltransferase	4041; 780a: x10, subgroup 2			yes			0.0234	B
SCO4164	putative thiosulfate sulfurtransferase	4164ac; 467a: x10, subgroup 5	yes	yes					C
SCO4164	putative thiosulfate sulfurtransferase	4164ba; 741a: x4, subgroup 4	yes			yes		0.0295	C
SCO4179	hypothetical protein SCD66.16	4179; 635a				yes			E
SCO4180	putative iron uptake regulatory protein	4180;768: x10, subgroup 3/4			yes				B
SCO4251	putative secreted protein	4251; 744a: x2, subgroup 5			yes			2.18e-07	B
SCO4252	hypothetical protein SCD8A.25c	4252ba; 731a: x4, subgroup ½	yes		yes			5e-07	B
SCO4252	hypothetical protein SCD8A.25c	4252ac; 732a	yes		yes			2.18e-07	E
SCO4253	conserved hypothetical protein SCD8A.26c	4253; 733a			yes			5.82e-05	F
SCO4290	putative possible trehalose-phosphate synthase	4290; 738a: x10, subgroup 3			yes				B
SCO4296	chaperonin 2	4296 frag; 535a	yes		yes			0.0307	A
SCO4352	putative oxidoreductase	4352tr; 782a	yes	yes					Not in M600
SCO4506	conserved hypothetical protein	4506; 533a		yes					Not in M600
SCO4677	putative regulatory protein	4677tr;756: x10, subgroup 3/4	yes		yes				B
SCO4762	60 kD chaperonin cpn60	4762tr;693: x10, subgroup 2/3	yes		yes				B
SCO4994	hypothetical protein 2SCK36.17	4994;754: x10, subgroup 5			yes			0.000825	B
SCO5071	hydroxylacyl-CoA dehydrogenase	5071;751: x10, subgroup 2			yes			0.0234	B
SCO5073	putative oxidoreductase	5073;762: x10, subgroup 3	yes		yes				B
SCO5073	putative oxidoreductase	5073tr;750: x10, subgroup 3/4	yes		yes				B
SCO5075	putative oxidoreductase	5075;316: x10, subgroup 3	yes		yes			0.000465	B
SCO5075	putative oxidoreductase	5075tr;475: x10, subgroup 3/4	yes		yes				B
SCO5078	hypothetical protein	5078full;744: x10, subgroup 3	yes		yes			0.0234	B
SCO5078	hypothetical protein	5078lowac; 752: x10, subgroup 4	yes		yes				B
SCO5078	hypothetical protein	5078tr;743: x10, subgroup 3/4	yes		yes			0.0234	B
SCO5079	conserved hypothetical protein	5079; 776a: x10, subgroup 3	yes		yes				B
SCO5079	conserved hypothetical protein	5079;760: x10, subgroup 2/3	yes		yes				B
SCO5086	ketoacyl reductase	5086; 745a x10, subgroup 3			yes				B
SCO5088	actinorhodin polyketide beta-ketoacyl synthase beta subunit	5088ac; 246a: x4, subgroup 4	yes		yes				B
SCO5088	actinorhodin polyketide beta-ketoacyl synthase beta subunit	5088ba; 749a: x10, subgroup 3	yes		yes				B
SCO5090	actinorhodin polyketide synthase bifunctional cyclase/dehydratase	5090;764: x10, subgroup 3			yes				B
SCO5221	putative polypeptide deformylase	5221; 564a		yes					Not in M600
SCO5249	putative nucleotide-binding protein	5249; 735a: x10, subgroup 3			yes			0.00622	B
SCO5465	conserved hypothetical protein	5465; 601a: x10, subgroup 5	yes	yes					B
SCO5465	conserved hypothetical protein	5465; 743a: x10, subgroup 3	yes		yes				B
SCO5466	putative hydrolase	5466;687: x10, subgroup 3			yes				B
SCO5479	oligopeptide ABC transporter ATP-binding protein	5479ac;184	yes		yes			0.00145	F
SCO5625	elongation factor Ts	5625; 415a: x2, subgroup ¾		yes				0.0142	C
SCO5895	putative methyltransferase	5895; 787a: x10, subgroup 3			yes				B
SCO6031	uroporphyrinogen decarboxylase	6031;742			yes			0.000825	E
SCO6264	reductase	6264;668		yes				0.0234	Not in M600
SCO6549	hypothetical protein SC5C7.34	6549; 758a		yes					Not in M600
SCO6637	hypothetical protein SC4G2.11c	6637;247: x2, subgroup 5			yes			0.000275	B
SCO6638	hypothetical protein SC4G2.12c	6638; 734a: x2, subgroup ½			yes			2.18e-07	B
SCO6445	putative inositol monophosphatase	6445; 502a: x10, subgroup 3			yes				B
SCO6960	hypothetical protein SC6F7.13c.	6960;753: x10, subgroup 3/4			yes				B
SCO7221	putative polyketide synthase.	7221; 369a: x2, subgroup 3		yes					B
SCO7400	putative ABC-transport protein, ATP-binding component.	7400ac; 401: x4, subgroup 5	yes		yes				B
SCO7443	phosphoglucomutase.	7443; 736a x2, subgroup 2/3				yes			B
SCO7511	glyceraldehyde 3-phosphate dehydrogenase	7511ac; 342a: x4, subgroup 2	yes	yes					B
SCO7511	glyceraldehyde 3-phosphate dehydrogenase	7511ba; 362a: x10, subgroup 2	yes	yes					B
SCO7511	glyceraldehyde 3-phosphate dehydrogenase	7511tr;685: x10, subgroup 3/4	yes	yes					B
	Key:
	Unknown function
	regulatory protein
	amino acid metabolism
	central carbon metabolism
	fatty acid biosynthesis
	purine/pyrimidine biosynthesis
	transport
	secondary metabolism

## Sheet: All differentially expressed
SCO number	Annotated function in ScoDB (http://streptomyces.org.uk)		>1 spot identified for this protein	>x2 up in bldA	>x2 down in bldA	Other >x2 different in bldA	Other significantly different	P-value	Expression Group
NA	Resistance marker for gene knockout			yes					Not in M600
SCO0392	putative methyltransferase	0392; 748a: x10, subgroup 3			yes				B
SCO0395	putative epimerase/dehydratase	0395; 346a: x10, subgroup 2			yes				B
SCO0400	putative epimerase	0400; 781a: x10, subgroup 3			yes				B
SCO0401	putative aminotransferase	0401;747: x10, subgroup 3			yes				B
SCO0462	putative oxidoreductase	0462;365		yes					F
SCO0498	putative peptide monooxygenase	0498full; 777a: x4, subgroup 5	yes		yes				B
SCO0498	putative peptide monooxygenase	0498tr; 739a: x10, subgroup 5	yes		yes			0.0443	B
SCO0499	putative formyltransferase	0499;755: x4, x4			yes			7.81e-05	D
SCO0884	probable oxidoreductase	0884; 119a: x2, subgroup ¾			yes			0.0196	B
SCO0906	hypothetical protein SCM1.39c	0906;603: x2, subgroup 5			yes			0.0142	B
SCO0922	putative reductase iron-sulfur protein	0922;749: x10, subgroup 3			yes				B
SCO1222	conserved hypothetical protein	1222;745: x10, subgroup 3			yes				B
SCO1244	biotin synthase	1244; 170a: x2, x10				yes			D
SCO1246	dethiobiotin synthetase	1246ac; 602a: x10, subgroup 5	yes			yes		0.024	C
SCO1246	dethiobiotin synthetase	1246ba; 768a: x2, x2	yes			yes			D
SCO1496	chorismate synthase	1496;149: x2, subgroup 4			yes			0.0496	C
SCO1544	hypothetical protein	1544; 681a					yes	0.0295	F
SCO1626	putative cytochrome P450	1626;746: x10, subgroup 3			yes				B
SCO1775	conserved hypothetical protein	1775; 584a		yes					Not in M600
SCO1793	putative secreted protein	1793; 541a		yes				0.000825	A
SCO1831	putative oxidoreductase	1831; 599a		yes					A
SCO1916	putative transferase	1916ac; 751a	yes		yes			2.18e-07	F
SCO2115	putative 2-dehydro-3-deoxyphosphoheptonate aldolase	2115; 139a: x2, subgroup 3				yes			C
SCO2168	hypothetical protein	2168; 505a		yes				2.18e-07	Not in M600
SCO2180	putative dihydrolipoamide dehydrogenase	2180 ba;132	yes				yes	0.0196	F
SCO2257	probable ABC transporter, ATP-binding component.	2257; 361a				yes		0.0263	F
SCO2271	hypothetical protein SCC75A.17c.	2271 upper;90: x2 subgroup 1	yes			yes			B
SCO2300	conserved hypothetical protein SCC30.08c	2300; 495a					yes	0.0496	A
SCO2346	putative hydrolase	2346; 610a: x10, subgroup 4		yes					C
SCO2390	3-oxoacyl-[acyl-carrier-protein] synthase II	2390ba min; 783a	yes		yes			3.64e-05	E
SCO2618	ATP dependent Clp protease proteolytic subunit 2	2618ac; 646a	yes			yes		0.0496	E
SCO2618	ATP dependent Clp protease proteolytic subunit 2	2618ba; 647a	yes			yes			F
SCO2634	conserved hypothetical protein SC8E4A.04c	2634; 770a: x4, subgroup 5			yes				B
SCO2736	citrate synthase.	2736tr;703: x10, subgroup 3	yes	yes					B
SCO2784	putative aceytltranferase	2784;558: x2, subgroup 1		yes					B
SCO2785	conserved hypothetical protein	2785; 747a: x10, subgroup 5				yes			B
SCO3073	urocanate hydratase	3073 ba; 769a	yes		yes			2.18e-07	F
SCO3137	UDP-glucose 4-epimerase	3137ac; 779a x2, subgroup 6	yes		yes			2.18e-07	B
SCO3182	UTP-glucose-1-phosphate uridylyltransferase	3182; 434a					yes	0.0295	F
SCO3236	putative oxygenase	3236; 740a: x4, x4			yes				D
SCO3285	putative large glycine/alanine rich protein	3285tr;701	yes	yes					Not in M600
SCO3285	putative large glycine/alanine rich protein	3285tr;711	yes	yes					Not in M600
SCO3409	putative inorganic pyrophosphatase	3409ac; 655a: x4, subgroup 1	yes			yes			C
SCO3409	putative inorganic pyrophosphatase	3409ba; 778a	yes			yes		0.0234	E
SCO3633	putative ABC transporter ATP-binding protein	3633;329: x4, subgroup 2	yes	yes					B
SCO3633	putative ABC transporter ATP-binding protein	3633ac; 713: x10, subgroup 4	yes	yes					B
SCO3816	putative branched-chain alpha keto acid dehydrogenase E1 beta subunit	3816; 752a					yes	0.000275	E
SCO3917	conserved hypothetical protein	3917;397: x2, subgroup 1/2			yes			2.74e-05	B
SCO4041	putative uracil phosphoribosyltransferase	4041; 780a: x10, subgroup 2			yes			0.0234	B
SCO4164	putative thiosulfate sulfurtransferase	4164ac; 467a: x10, subgroup 5	yes	yes					C
SCO4164	putative thiosulfate sulfurtransferase	4164ba; 741a: x4, subgroup 4	yes			yes		0.0295	C
SCO4179	hypothetical protein SCD66.16	4179; 635a				yes			E
SCO4180	putative iron uptake regulatory protein	4180;768: x10, subgroup 3/4			yes				B
SCO4251	putative secreted protein	4251; 744a: x2, subgroup 5			yes			2.18e-07	B
SCO4252	hypothetical protein SCD8A.25c	4252ba; 731a: x4, subgroup ½	yes		yes			5e-07	B
SCO4252	hypothetical protein SCD8A.25c	4252ac; 732a	yes		yes			2.18e-07	E
SCO4253	conserved hypothetical protein SCD8A.26c	4253; 733a			yes			5.82e-05	F
SCO4290	putative possible trehalose-phosphate synthase	4290; 738a: x10, subgroup 3			yes				B
SCO4296	chaperonin 2	4296 frag; 535a	yes		yes			0.0307	A
SCO4352	putative oxidoreductase	4352tr; 782a	yes	yes					Not in M600
SCO4366	putative phosphoserine aminotransferase	4366; 297a					yes	0.000825	F
SCO4506	conserved hypothetical protein	4506; 533a		yes					Not in M600
SCO4677	putative regulatory protein	4677tr;756: x10, subgroup 3/4	yes		yes				B
SCO4762	60 kD chaperonin cpn60	4762tr;693: x10, subgroup 2/3	yes		yes				B
SCO4809	succinyl CoA synthetase alpha chain	4809 maj; 435a	yes				yes	0.000275	F
SCO4994	hypothetical protein 2SCK36.17	4994;754: x10, subgroup 5			yes			0.000825	B
SCO5071	hydroxylacyl-CoA dehydrogenase	5071;751: x10, subgroup 2			yes			0.0234	B
SCO5073	putative oxidoreductase	5073;762: x10, subgroup 3	yes		yes				B
SCO5073	putative oxidoreductase	5073tr;750: x10, subgroup 3/4	yes		yes				B
SCO5075	putative oxidoreductase	5075;316: x10, subgroup 3	yes		yes			0.000465	B
SCO5075	putative oxidoreductase	5075tr;475: x10, subgroup 3/4	yes		yes				B
SCO5078	hypothetical protein	5078full;744: x10, subgroup 3	yes		yes			0.0234	B
SCO5078	hypothetical protein	5078lowac; 752: x10, subgroup 4	yes		yes				B
SCO5078	hypothetical protein	5078tr;743: x10, subgroup 3/4	yes		yes			0.0234	B
SCO5079	conserved hypothetical protein	5079; 776a: x10, subgroup 3	yes		yes				B
SCO5079	conserved hypothetical protein	5079;760: x10, subgroup 2/3	yes		yes				B
SCO5086	ketoacyl reductase	5086; 745a x10, subgroup 3			yes				B
SCO5088	actinorhodin polyketide beta-ketoacyl synthase beta subunit	5088ac; 246a: x4, subgroup 4	yes		yes				B
SCO5088	actinorhodin polyketide beta-ketoacyl synthase beta subunit	5088ba; 749a: x10, subgroup 3	yes		yes				B
SCO5090	actinorhodin polyketide synthase bifunctional cyclase/dehydratase	5090;764: x10, subgroup 3			yes				B
SCO5221	putative polypeptide deformylase	5221; 564a		yes					Not in M600
SCO5249	putative nucleotide-binding protein	5249; 735a: x10, subgroup 3			yes			0.00622	B
SCO5465	conserved hypothetical protein	5465; 601a: x10, subgroup 5	yes	yes					B
SCO5465	conserved hypothetical protein	5465; 743a: x10, subgroup 3	yes		yes				B
SCO5466	putative hydrolase	5466;687: x10, subgroup 3			yes				B
SCO5479	oligopeptide ABC transporter ATP-binding protein	5479ac;184	yes		yes			0.00145	F
SCO5625	elongation factor Ts	5625; 415a: x2, subgroup ¾		yes				0.0142	C
SCO5895	putative methyltransferase	5895; 787a: x10, subgroup 3			yes				B
SCO6031	uroporphyrinogen decarboxylase	6031;742			yes			0.000825	E
SCO6264	reductase	6264;668		yes				0.0234	Not in M600
SCO6549	hypothetical protein SC5C7.34	6549; 758a		yes					Not in M600
SCO6637	hypothetical protein SC4G2.11c	6637;247: x2, subgroup 5			yes			0.000275	B
SCO6638	hypothetical protein SC4G2.12c	6638; 734a: x2, subgroup ½			yes			2.18e-07	B
SCO6445	putative inositol monophosphatase	6445; 502a: x10, subgroup 3			yes				B
SCO6960	hypothetical protein SC6F7.13c.	6960;753: x10, subgroup 3/4			yes				B
SCO7221	putative polyketide synthase.	7221; 369a: x2, subgroup 3		yes					B
SCO7400	putative ABC-transport protein, ATP-binding component.	7400ac; 401: x4, subgroup 5	yes		yes				B
SCO7443	phosphoglucomutase.	7443; 736a x2, subgroup 2/3				yes			B
SCO7511	glyceraldehyde 3-phosphate dehydrogenase	7511ac; 342a: x4, subgroup 2	yes	yes					B
SCO7511	glyceraldehyde 3-phosphate dehydrogenase	7511ba; 362a: x10, subgroup 2	yes	yes					B
SCO7511	glyceraldehyde 3-phosphate dehydrogenase	7511tr;685: x10, subgroup 3/4	yes	yes					B
	Key:
	Unknown function
	regulatory protein
	amino acid metabolism
	central carbon metabolism
	fatty acid biosynthesis
	purine/pyrimidine biosynthesis
	transport
	secondary metabolism
