# Supplementary material for: New pleiotropic effects of eliminating a rare tRNA from Streptomyces coelicolor, revealed by combined proteomic and transcriptomic analysis of liquid cultures
Source: BMC Genomics. 2007 Aug 2;8:261. doi: 10.1186/1471-2164-8-261 (PMC2000904; doi:10.1186/1471-2164-8-261)
Supplement: Additional file 6 — Classification of the time-course data for the 336 identified protein spots according to their abundance profiles in strain M600. Provides information on: (a) occurrence of more than one gene product per gene; (b) 2-fold up- or down-regulated relative to the bldA mutant; and (c) P-value for any statistically different protein spot observed. A list of all genes for which more than one protein spot was identified is also presented. [file 1471-2164-8-261-S6.xls]

## Sheet: README
	Normalized spot volume measurements for strain M600 samples over time for all 336 identified proteins were grouped into one of six abundance profile classes by applying the following set of simple mathematical rules. If in each replicate the largest value is less than or equal to the smallest value multiplied by 2, place into Group A (approximately equal abundance). If this is true only for one r…
	Notes are made on: a) occurrence of more than one gene product per gene; b) 2-fold up- or down-regulated relative to the bldA mutant; and c) P-value for any statistically different protein spot observed.

## Sheet: GroupA
SCO number	Annotated function in ScoDB (http://streptomyces.org.uk)		>1 spot identified for this protein	>x2 up in bldA	>x2 down in bldA	Other >x2 different in bldA	Other significantly different	P-value
SCO0506	NH(3)-dependent NAD(+)synthetase	0506; 424a
SCO0846	hypothetical protein SCF43A.36	0846;452
SCO1081	putative electron transfer flavoprotein, alpha subunit	1081; 458a
SCO1591	putative 3-hydroxyacyl-CoA dehydrogenase	1591; 506a
SCO1651	conserved hypothetical protein SCI41.34c	1651;362
SCO1793	putative secreted protein	1793; 541a		yes				0.000825
SCO1814	putative enoyl-(acyl-carrier-protein) reductase	1814ac; 549a	yes
SCO1814	putative enoyl-(acyl-carrier-protein) reductase	1814ba; 553a	yes
SCO1831	putative oxidoreductase	1831; 599a		yes
SCO1916	putative transferase	1916ba maj; 419a	yes
SCO1922	putative ABC transporter ATP-binding subunit	1922; 523a
SCO1935	transketolase A	1935 maj; 43a	yes
SCO1945	triosephosphate isomerase	1945 ; 538a
SCO1947	glyceraldehyde-3-phosphate dehydrogenase	1947ba maj; 314a	yes
SCO1965	putative export associated protein	1965;554
SCO2052	imidazoleglycerol-phosphate dehydratase	2052;540
SCO2093	conserved hypothetical protein	2093; 651a
SCO2129	conserved hypothetical protein	2129;598
SCO2179	putative aminopeptidase	2179; 161a
SCO2300	conserved hypothetical protein SCC30.08c	2300; 495a					yes	0.0496
SCO2390	3-oxoacyl-[acyl-carrier-protein] synthase II	2390 maj; 239a	yes
SCO2579	putative nicotinate-nucleotide adenylyltransferase	2579;491
SCO2619	ATP dependent Clp protease proteolytic subunit 1	2619; 661a
SCO3137	UDP-glucose 4-epimerase	3137ba; 413a	yes
SCO3151	conserved hypothetical protein SCE87.02c	3151; 447a
SCO3373	putative Clp-family ATP-binding protease	3373 maj;29	yes
SCO3571	putative transcriptional regulator	3571;529
SCO3647	conserved hypothetical protein	3647;600
SCO3650	putative uridine 5'-monophosphate synthase	3650; 664a
SCO3767	conserved hypothetical protein	3767; 691a
SCO4209	phosphoglycerate mutase	4209ba;476	yes
SCO4296	chaperonin 2	4296 frag; 535a	yes		yes			0.0307
SCO4662	elongation factor TU-1	4662 maj; 219a	yes
SCO4761	10 kD chaperonin cpn10	4761; 725a
SCO4824	bifunctional protein (methylenetetrahydrofolate dehydrogenase and methenyltetrahydrofolate cyclohydrolase	4824;325
SCO4827	malate dehydrogenase	4827; 421a
SCO5167	conserved hypothetical protein	5167; 546a
SCO5396	putative cellulose-binding protein	5396ba; 451a	yes
SCO5459	putative enoyl-coA hydratase	5459; 583a
SCO5475	hypothetical protein SC2A11.09	5475;427
SCO5520	delta-1-pyrroline-5-carboxylate dehydrogenase	5520; 93a
SCO6551	putative oxidoreductase	6551; 511a
SCO7404	conserved hypothetical protein SC10G8.32c.	7404; 527a
SCO7655	putative oxidoreductase	7655; 490a
	Key:
	Unknown function
	regulatory protein
	amino acid metabolism
	central carbon metabolism
	fatty acid biosynthesis
	purine/pyrimidine biosynthesis
	transport
	secondary metabolism

## Sheet: GroupB
SCO number	Annotated function in ScoDB (http://streptomyces.org.uk)		>1 spot identified for this protein	>x2 up in bldA	>x2 down in bldA	Other >x2 different in bldA	Other significantly different	P-value
SCO0379	catalase (EC 1.11.1.6)	0379 major;123: x4, subgroup 2	yes
SCO0379	catalase (EC 1.11.1.6)	0379ac; 750a:x10, subgroup 3	yes
SCO0387	putative bi-domain oxidoreductase	0387;675: x10, subgroup 3
SCO0392	putative methyltransferase	0392; 748a: x10, subgroup 3			yes
SCO0395	putative epimerase/dehydratase	0395; 346a: x10, subgroup 2			yes
SCO0400	putative epimerase	0400; 781a: x10, subgroup 3			yes
SCO0401	putative aminotransferase	0401;747: x10, subgroup 3			yes
SCO0472	putative secreted protein	0472full;652: x10, subgroup 6	yes
SCO0472	putative secreted protein	0472higher;351: x10, subgroup 2	yes
SCO0472	putative secreted protein	0472lower;682: x10, subgroup 2	yes
SCO0490	putative esterase	0490;213: x4, subgroup 2/3
SCO0494	putative iron-siderophore binding lipoprotein	0494; 631a: x4, subgroup 4
SCO0498	putative peptide monooxygenase	0498full; 777a: x4, subgroup 5	yes		yes
SCO0498	putative peptide monooxygenase	0498tr; 739a: x10, subgroup 5	yes		yes			0.0443
SCO0498	putative peptide monooxygenase	0498tr;729: x10, subgroup 3/4	yes
SCO0681	putative ferredoxin/ferredoxin-NADP reductase (putative secreted protein)	0681; 158a: x2, subgroup 1
SCO0705	conserved hypothetical protein	0705tr;550: x4, subgroup 2	yes
SCO0769	putative oxidoreductase (fragment)putative aldo/keto reductase	0769;274: x2, subgroup 5
SCO0782	ribose-phosphate pyrophosphokinase	0782;306: x2, subgroup 3/4
SCO0852	putative aldolase	0852ac;721: x10, subgroup 2	yes
SCO0884	probable oxidoreductase	0884; 119a: x2, subgroup ¾			yes			0.0196
SCO0906	hypothetical protein SCM1.39c	0906;603: x2, subgroup 5			yes			0.0142
SCO0922	putative reductase iron-sulfur protein	0922;749: x10, subgroup 3			yes
SCO1087	putative aldolase	1087;271: x2, subgroup 5
SCO1198	putative acyl-CoA dehydrogenase	1198; 759a: x10, subgroup 4
SCO1201	putative reductase	1201; 423a: x4, subgroup ¾
SCO1222	conserved hypothetical protein	1222;745: x10, subgroup 3			yes
SCO1245	adenosylmethionine-8-amino-7-oxononanoateaminotransferase	1245;225: x2, subgroup 1/2
SCO1361	conserved hypothetical protein	1361;412: x10, subgroup 3
SCO1626	putative cytochrome P450	1626;746: x10, subgroup 3			yes
SCO1644	20S proteasome beta-subunit precursor	1644; 560a: x4, subgroup 2
SCO1873	putative acetyltransferase	1873;586: x10, subgroup 3/4
SCO1946	phosphoglycerate kinase	1946tr;524: x4, subgroup 5	yes
SCO1947	glyceraldehyde-3-phosphate dehydrogenase	1947ac; 308a: x4, subgroup 3	yes
SCO1947	glyceraldehyde-3-phosphate dehydrogenase	1947tr;457: x10, subgroup 2	yes
SCO1947	glyceraldehyde-3-phosphate dehydrogenase	1947tr;683: x10, subgroup 3/4	yes
SCO1961	dehydroquinate dehydratase	1961;599: x2, subgroup 3/4
SCO2107	putative oxidoreductase	2107ac;164: x2, subgroup 5	yes
SCO2180	putative dihydrolipoamide dehydrogenase	2180tr;734: x10, subgroup 3	yes
SCO2198	glutamine synthetase I	2198; 746a : x10, subgroup ¾	yes
SCO2198	glutamine synthetase I	2198frag;235: x4, subgroup 3/4	yes
SCO2271	hypothetical protein SCC75A.17c.	2271 upper;90: x2 subgroup 1	yes			yes
SCO2271	hypothetical protein SCC75A.17c.	2271lower;638: x10, subgroup 2/3	yes
SCO2634	conserved hypothetical protein SC8E4A.04c	2634; 770a: x4, subgroup 5			yes
SCO2736	citrate synthase.	2736 frag;334: x10, subgroup 5	yes
SCO2736	citrate synthase.	2736tr; 472: x10, subgroup 2	yes
SCO2736	citrate synthase.	2736tr; 767a: x10, subgroup 2	yes
SCO2736	citrate synthase.	2736tr;703: x10, subgroup 3	yes	yes
SCO2736	citrate synthase.	2736tr;722: x10, subgroup 4	yes
SCO2784	putative aceytltranferase	2784;558: x2, subgroup 1		yes
SCO2785	conserved hypothetical protein	2785; 747a: x10, subgroup 5				yes
SCO2801	putative two component system response regulator	2801;517: x10, subgroup 3
SCO2849	conserved hypothetical protein SCE20.23.	2849mid;363: x2, subgroup 5	yes
SCO3023	adenosylhomocysteinase	3023; 135a: x2, subgroup 3
SCO3063	putative two-component system reponse regulator	3063; 572a: x2, subgroup 3
SCO3073	urocanate hydratase	3073ac; 89a: x4, subgroup 3	yes
SCO3137	UDP-glucose 4-epimerase	3137ac; 779a x2, subgroup 6	yes		yes			2.18e-07
SCO3337	pyrroline-5-carboxylate reductase	3337;444: x2, subgroup 6	yes
SCO3337	pyrroline-5-carboxylate reductase	3337tr;571: x2, subgroup 6	yes
SCO3373	putative Clp-family ATP-binding protease	3373tr;689: x10, subgroup 3/4	yes
SCO3373	putative Clp-family ATP-binding protease	3373tr;702: x10, subgroup 3/4	yes
SCO3375	putative Lsr2-like protein	3375;614: x2, subgroup ½
SCO3407	conserved hypothetical protein	3407;205: x4, subgroup 2
SCO3633	putative ABC transporter ATP-binding protein	3633;329: x4, subgroup 2	yes	yes
SCO3633	putative ABC transporter ATP-binding protein	3633ac; 713: x10, subgroup 4	yes	yes
SCO3716	putative cation transport system component	3716ac; 567a: x2, subgroup 5	yes
SCO3716	putative cation transport system component	3716ba; 757a: x10, subgroup 2	yes
SCO3831	E1-alpha branched-chain alpha keto acid dehydrogenase	3831; 760a: x10, subgroup 2/3
SCO3917	conserved hypothetical protein	3917;397: x2, subgroup 1/2			yes			2.74e-05
SCO4041	putative uracil phosphoribosyltransferase	4041; 780a: x10, subgroup 2			yes			0.0234
SCO4081	hypothetical protein SCD25.17	4081;596: x4, subgroup 2
SCO4180	putative iron uptake regulatory protein	4180;768: x10, subgroup 3/4			yes
SCO4209	phosphoglycerate mutase	4209;698: x10, subgroup 3/4	yes
SCO4228	putative phosphate transport system regulator	4228; 575a: x10, subgroup 3
SCO4230	putative response regulator	4230; 566a: x4, subgroup 3
SCO4251	putative secreted protein	4251; 744a: x2, subgroup 5			yes			2.18e-07
SCO4252	hypothetical protein SCD8A.25c	4252ba; 731a: x4, subgroup ½	yes		yes			5e-07
SCO4290	putative possible trehalose-phosphate synthase	4290; 738a: x10, subgroup 3			yes
SCO4296	chaperonin 2	4296frag; 518a: x2, subgroup 5	yes
SCO4296	chaperonin 2	4296frag; 559a: x4, subgroup 2	yes
SCO4352	putative oxidoreductase	4352full; 444a: x2, subgroup 1	yes
SCO4677	putative regulatory protein	4677tr;756: x10, subgroup 3/4	yes		yes
SCO4762	60 kD chaperonin cpn60	4762tr; 753a :x10, subgroup 5	yes
SCO4762	60 kD chaperonin cpn60	4762tr;693: x10, subgroup 2/3	yes		yes
SCO4881	putative polysaccharide biosynthesis related protein	4881; 417a: x4, subgroup 3
SCO4994	hypothetical protein 2SCK36.17	4994;754: x10, subgroup 5			yes			0.000825
SCO5071	hydroxylacyl-CoA dehydrogenase	5071;751: x10, subgroup 2			yes			0.0234
SCO5073	putative oxidoreductase	5073;762: x10, subgroup 3	yes		yes
SCO5073	putative oxidoreductase	5073tr;750: x10, subgroup 3/4	yes		yes
SCO5075	putative oxidoreductase	5075;316: x10, subgroup 3	yes		yes			0.000465
SCO5075	putative oxidoreductase	5075tr;475: x10, subgroup 3/4	yes		yes
SCO5078	hypothetical protein	5078full;744: x10, subgroup 3	yes		yes			0.0234
SCO5078	hypothetical protein	5078lowac; 752: x10, subgroup 4	yes		yes
SCO5078	hypothetical protein	5078tr;743: x10, subgroup 3/4	yes		yes			0.0234
SCO5079	conserved hypothetical protein	5079; 776a: x10, subgroup 3	yes		yes
SCO5079	conserved hypothetical protein	5079;760: x10, subgroup 2/3	yes		yes
SCO5086	ketoacyl reductase	5086; 745a x10, subgroup 3			yes
SCO5088	actinorhodin polyketide beta-ketoacyl synthase beta subunit	5088ac; 246a: x4, subgroup 4	yes		yes
SCO5088	actinorhodin polyketide beta-ketoacyl synthase beta subunit	5088ba; 749a: x10, subgroup 3	yes		yes
SCO5090	actinorhodin polyketide synthase bifunctional cyclase/dehydratase	5090;764: x10, subgroup 3			yes
SCO5249	putative nucleotide-binding protein	5249; 735a: x10, subgroup 3			yes			0.00622
SCO5281	putative 2-oxoglutarate dehydrogenase	5281frag;669: x2, subgroup 2	yes
SCO5396	putative cellulose-binding protein	5396ac; 449a: x2, subgroup 3	yes
SCO5398	conserved hypothetical protein	5398; 695a: x10, subgroup ¾
SCO5465	conserved hypothetical protein	5465; 601a: x10, subgroup 5	yes	yes
SCO5465	conserved hypothetical protein	5465; 743a: x10, subgroup 3	yes		yes
SCO5466	putative hydrolase	5466;687: x10, subgroup 3			yes
SCO5895	putative methyltransferase	5895; 787a: x10, subgroup 3			yes
SCO6445	putative inositol monophosphatase	6445; 502a: x10, subgroup 3			yes
SCO6482	conserved hypothetical protein	6482; 689a: x4, subgroup ¾
SCO6531	putative ATP/GTP binding protein	6531; 718a: x4, subgroup 5
SCO6565	putative transcriptional regulator	6565;433: x2, subgroup 2/3
SCO6637	hypothetical protein SC4G2.11c	6637;247: x2, subgroup 5			yes			0.000275
SCO6638	hypothetical protein SC4G2.12c	6638; 734a: x2, subgroup ½			yes			2.18e-07
SCO6659	glucose-6-phosphate isomerase	6659; 118a: x2, subgroup 5
SCO6960	hypothetical protein SC6F7.13c.	6960;753: x10, subgroup 3/4			yes
SCO7221	putative polyketide synthase.	7221; 369a: x2, subgroup 3		yes
SCO7400	putative ABC-transport protein, ATP-binding component.	7400ac; 401: x4, subgroup 5	yes		yes
SCO7400	putative ABC-transport protein, ATP-binding component.	7400ba;383: x2, subgroup 1	yes
SCO7443	phosphoglucomutase.	7443; 736a x2, subgroup 2/3				yes
SCO7511	glyceraldehyde 3-phosphate dehydrogenase	7511ac; 342a: x4, subgroup 2	yes	yes
SCO7511	glyceraldehyde 3-phosphate dehydrogenase	7511ba; 362a: x10, subgroup 2	yes	yes
SCO7511	glyceraldehyde 3-phosphate dehydrogenase	7511tr;685: x10, subgroup 3/4	yes	yes
	Key:
	Unknown function
	regulatory protein
	amino acid metabolism
	central carbon metabolism
	fatty acid biosynthesis
	purine/pyrimidine biosynthesis
	transport
	secondary metabolism

## Sheet: GroupC
SCO number	Annotated function in ScoDB (http://streptomyces.org.uk)		>1 spot identified for this protein	>x2 up in bldA	>x2 down in bldA	Other >x2 different in bldA	Other significantly different	P-value
SCO0116	putative tetR-family transcriptional regulator	0116;560: x10, subgroup 2/3
SCO0229	putative oxidoreductase (putative secreted protein)	0229;367: x10, subgroup 5
SCO0472	putative secreted protein	0472full;65: x2, subgroup 4	yes
SCO0888	putative secreted protein	0888; 666a: x10, subgroup 2
SCO1153	acyl-CoA thioesterase II	1153;389: x2, subgroup 3/4
SCO1212	putative ligase	1212ba maj;181: x10, subgroup 1	yes
SCO1243	8-amino-7-oxononanoate synthase	1243;234: x4, subgroup 4
SCO1246	dethiobiotin synthetase	1246ac; 602a: x10, subgroup 5	yes			yes		0.024
SCO1254	putative adenylosuccino lyase	1254;143: x2, subgroup 5
SCO1405	putative heat shock protein (hsp90-family)	1405;60: x10, subgroup 5
SCO1486	dihydroorotase	1486; 205a: x2, subgroup ½
SCO1487	aspartate carbamoyltransferase	1487;239: x2, subgroup 5
SCO1496	chorismate synthase	1496;149: x2, subgroup 4			yes			0.0496
SCO1523	conserved hypothetical protein SCL2.13c	1523; 476a: x4, subgroup 5
SCO1773	putative L-alanine dehydrogenase	1773ac;233: x4, subgroup 6	yes
SCO1776	putative CTP synthetase	1776 maj;76: x2, subgroup 5	yes
SCO1814	putative enoyl-(acyl-carrier-protein) reductase	1814fr?;548: x2, subgroup 5	yes
SCO1840	putative ABC transporter ATP binding protein.	1840;83: x10, subgroup 1
SCO1855	putative precorrin-4 C11-methyltransferase	1855tr;434: x4, subgroup 5	yes
SCO1867	putative hydroxylase	1867; 427a: x10, subgroup 6
SCO2025	putative glutamate synthase small subunit	2025;112: 2, subgroup ½
SCO2088	putativeUDP-N-acetylmuramoylalanyl-D-glutamyl-2,6-diaminopimelate- D-alanyl-alanyl ligase	2088; 174a: x2, subgroup ¾
SCO2115	putative 2-dehydro-3-deoxyphosphoheptonate aldolase	2115; 139a: x2, subgroup 3				yes
SCO2117	putative anthranilate synthase	2117full;51: x10, subgroup 2	yes
SCO2126	glucokinase	2126;301: x2, subgroup 5
SCO2189	putative acetyltransferase	2189;579: x10, subgroup 5
SCO2266	methionine aminopeptidase	2266;346: x2, subgroup 5
SCO2276	putative membrane protein.	2276;160: x10, subgroup 5
SCO2346	putative hydrolase	2346; 610a: x10, subgroup 4		yes
SCO2440	putative transcriptional regulator	2440;366: x2, subgroup 3/4
SCO2504	glycyl-tRNA synthetase	2504; 175a: x4, subgroup 3
SCO2508	putative metal uptake regulation protein	2508;602: x4, subgroup 2/5
SCO2539	Era-like GTP-binding protein.	2539 1;262: x4, subgroup 3
SCO2736	citrate synthase.	2736ba;195: x2, subgroup 2/4	yes
SCO2776	acetyl/propionyl CoA carboxylase, beta subunit	2776;81: x2, subgroup 1/2
SCO2789	glucosamine-fructose-6-phosphateaminotransferase	2789ac;50: x10, subgroup 2/5	yes
SCO2789	glucosamine-fructose-6-phosphateaminotransferase	2789ba;46: x10, subgroup 3	yes
SCO2789	glucosamine-fructose-6-phosphateaminotransferase	2789mid;49: x10, subgroup 2/5	yes
SCO2949	UDP-N-acetylglucosamine transferase	2949;116: x4, subgroup 5
SCO3123	ribose-phosphate pyrophosphokinase	3123;310: x2, subgroup 5
SCO3174	putative exodeoxyribonuclease (EC 3.1.11.2) (putative secreted protein)	3174;378: x10, subgroup 5
SCO3334	tryptophanyl tRNA synthetase	3334;282: x2, subgroup 4
SCO3409	putative inorganic pyrophosphatase	3409ac; 655a: x4, subgroup 1	yes			yes
SCO3877	putative 6-phosphogluconate dehydrogenase	3877; 515a: x4, subgroup 2/4
SCO3899	hypothetical protein	3899; 394a: x2, subgroup 2/3
SCO3900	conserved hypothetical protein	3900;431: x4, subgroup 5
SCO3906	putative 30S ribosomal protein S6	3906ac;617: x2, subgroup 3	yes
SCO3907	putative single-strand DNA-binding protein	3907; 663a: x2, subgroup 5
SCO3951	hypothetical protein SCD78.18c	3951;393: x2, subgroup 5
SCO4164	putative thiosulfate sulfurtransferase	4164ac; 467a: x10, subgroup 5	yes	yes
SCO4164	putative thiosulfate sulfurtransferase	4164ba; 741a: x4, subgroup 4	yes			yes		0.0295
SCO4209	phosphoglycerate mutase	4209ac;490: x2, subgroup 3	yes
SCO4550	conserved hypothetical protein	4550;161: x4, subgroup 1/5
SCO4614	conserved hypothetical protein	4614; 679a: x2, subgroup 3
SCO4770	inosine 5' monophosphate dehydrogenase	4770ac min;98: x2, subgroup 2/4	yes
SCO4770	inosine 5' monophosphate dehydrogenase	4770ba maj;97: x2, subgroup 2/4	yes
SCO4813	phosphoribosylglycinamide formyltransferase	4813;439: x2, subgroup 2/3
SCO4814	bifunctional purine biosynthesis protein	4814; 113a: x2, subgroup 3
SCO4930	putative enoyl-CoA hydratase	4930;407: x2, subgroup 2/4
SCO4945	putative dehydrogenase	4945; 344a: x10, subgroup 5/3
SCO5115	BldKD, putative ABC transporter intracellular ATPase subunit	5115ba;170: x2, subgroup 5	yes
SCO5116	putative peptide transport system ATP-binding subunit	5116;162: x2, subgroup 5
SCO5258	ATP-binding protein	5258;487: x2, subgroup 6
SCO5355	threonine synthase	5355; 409a: x2, subgroup ¾
SCO5370	ATP synthase delta chain	5370;458: x2, subgroup 2
SCO5479	oligopeptide ABC transporter ATP-binding protein	5479ba;185: x2, subgroup 4	yes
SCO5519	conserved hypothetical protein	5519 1;341: x2, subgroup 6
SCO5523	branched-chain amino acid aminotransferase	5523; 351a: x2, subgroup 6
SCO5547	glutamyl-tRNA synthetase	5547; 134a: x2, subgroup 5
SCO5625	elongation factor Ts	5625; 415a: x2, subgroup ¾		yes				0.0142
SCO5648	ABC transporter ATP binding protein	5648;215: x4, subgroup 4/5
SCO5696	hypothetical protein	5696;326: x4, subgroup 5
SCO5709	probable tRNA pseudouridine synthase	5709;299: x4, subgroup 2
SCO5745	conserved hypothetical protein SC9A10.09	5745;66: x4, subgroup 5
SCO5769	recombinase A	5769;173: x4, subgroup 5
SCO5777	glutamate uptake system ATP-binding protein	5777 1;445: x10, subgroup 2	yes
SCO5777	glutamate uptake system ATP-binding protein	5777;471: x2, subgroup 6	yes
SCO5783	conserved hypothetical protein SC4H2.04c	5783;589: x10, subgroup 2
SCO5901	putative RNA methyltransferase	5901;99: x10, subgroup 5
SCO6008	probable transcriptional repressor protein	6008;229: x2, subgroup 1/2
SCO6218	putative phosphatase	6218;519: x2, subgroup 3/4
SCO6564	3-oxoacyl-[acyl-carrier-protein] synthase II	6564; 477a: x10, subgroup ¾
SCO6717	putative acyl-[acyl-carrier protein] desaturase	6717; 465a: x10, subgroup 2
SCO7510	peptidyl-prolyl cis-trans isomerase	7510ba;736: x2, subgroup 3/4	yes
SCO7588	putative oxidoreductase	7588;381: x4, subgroup 5
	Key:
	Unknown function
	regulatory protein
	amino acid metabolism
	central carbon metabolism
	fatty acid biosynthesis
	purine/pyrimidine biosynthesis
	transport
	secondary metabolism

## Sheet: GroupD
SCO number	Annotated function in ScoDB (http://streptomyces.org.uk)		>1 spot identified for this protein	>x2 up in bldA	>x2 down in bldA	Other >x2 different in bldA	Other significantly different	P-value
SCO0499	putative formyltransferase	0499;755: x4, x4			yes			7.81e-05
SCO1244	biotin synthase	1244; 170a: x2, x10				yes
SCO1246	dethiobiotin synthetase	1246ba; 768a: x2, x2	yes			yes
SCO2107	putative oxidoreductase	2107ba;167: x2, x10	yes
SCO2742	putative sigma factor	2742; 611a: x2, x2
SCO3236	putative oxygenase	3236; 740a: x4, x4			yes
SCO5884	hypothetical protein SC3F7.04c	5884;657: x2, x2
SCO6010	probable ABC-transport system ATP binding protein	6010;521: x4, x10
	Key:
	Unknown function
	regulatory protein
	amino acid metabolism
	central carbon metabolism
	fatty acid biosynthesis
	purine/pyrimidine biosynthesis
	transport
	secondary metabolism

## Sheet: GroupE
SCO number	Annotated function in ScoDB (http://streptomyces.org.uk)		>1 spot identified for this protein	>x2 up in bldA	>x2 down in bldA	Other >x2 different in bldA	Other significantly different	P-value
SCO0705	conserved hypothetical protein	0705; 521a
SCO1428	acyl-CoA dehydrogenase	1428; 368a
SCO2390	3-oxoacyl-[acyl-carrier-protein] synthase II	2390ba min; 783a	yes		yes			3.64e-05
SCO2585	gamma-glutamyl phosphate reductase.	2585;185a
SCO2618	ATP dependent Clp protease proteolytic subunit 2	2618ac; 646a	yes			yes		0.0496
SCO3409	putative inorganic pyrophosphatase	3409ba; 778a	yes			yes		0.0234
SCO3816	putative branched-chain alpha keto acid dehydrogenase E1 beta subunit	3816; 752a					yes	0.000275
SCO4179	hypothetical protein SCD66.16	4179; 635a				yes
SCO4252	hypothetical protein SCD8A.25c	4252ac; 732a	yes		yes			2.18e-07
SCO4387	putative pyridoxamine oxidase	4387;467
SCO4645	aspartate aminotransferase	4645 maj; 249a	yes
SCO5405	putative transcriptional regulator	5405;594
SCO5876	potassium uptake protein	5876;447
SCO6031	uroporphyrinogen decarboxylase	6031;742			yes			0.000825
	Key:
	Unknown function
	regulatory protein
	amino acid metabolism
	central carbon metabolism
	fatty acid biosynthesis
	purine/pyrimidine biosynthesis
	transport
	secondary metabolism

## Sheet: GroupF
SCO number	Annotated function in ScoDB (http://streptomyces.org.uk)		>1 spot identified for this protein	>x2 up in bldA	>x2 down in bldA	Other >x2 different in bldA	Other significantly different	P-value
SCO0442	conserved hypothetical protein	0442;376
SCO0462	putative oxidoreductase	0462;365		yes
SCO0852	putative aldolase	0852ba;553	yes
SCO1473	methionyl-tRNA formyltransferase	1473;431a
SCO1489	putative DNA-binding protein	1489 maj;581	yes
SCO1544	hypothetical protein	1544; 681a					yes	0.0295
SCO1643	20S proteasome alpha-subunit	1643full; 484a	yes
SCO1691	putative tetR transcriptional regulator	1691tr;559	yes
SCO1916	putative transferase	1916ac; 751a	yes		yes			2.18e-07
SCO2120	putative two-component system regulator	2120;428
SCO2180	putative dihydrolipoamide dehydrogenase	2180 ba;132	yes				yes	0.0196
SCO2180	putative dihydrolipoamide dehydrogenase	2180 maj;145	yes
SCO2182	putative gntR-family transcriptional regulator	2182;522
SCO2198	glutamine synthetase I	2198 maj; 156a	yes
SCO2257	probable ABC transporter, ATP-binding component.	2257; 361a				yes		0.0263
SCO2387	malonyl CoA:acyl carrier protein malonyltransferase	2387; 499a
SCO2554	DnaJ protein.	2554;146
SCO2618	ATP dependent Clp protease proteolytic subunit 2	2618ba; 647a	yes			yes
SCO2736	citrate synthase.	2736ac;203	yes
SCO2774	acyl-CoA dehydrogenase	2774; 237a
SCO2779	acyl-CoA dehydrogenase	2779;379a
SCO3073	urocanate hydratase	3073 ba; 769a	yes		yes			2.18e-07
SCO3122	putative nucleotidyltransferase	3122;140
SCO3124	ribosomal L25p family protein	3124 604a
SCO3180	molybdenum cofactor biosynthesis protein	3180;574
SCO3182	UTP-glucose-1-phosphate uridylyltransferase	3182; 434a					yes	0.0295
SCO3238	hypothetical protein	3238;249
SCO3306	putative aminotransferase	3306; 279a
SCO3649	putative fructose 1,6-bisphosphate aldolase	3649; 443a
SCO3801	putative aminopeptidase	3801;175
SCO3906	putative 30S ribosomal protein S6	3906ba;615	yes
SCO3958	ABC transporter ATP-binding protein	3958;345
SCO4253	conserved hypothetical protein SCD8A.26c	4253; 733a			yes			5.82e-05
SCO4366	putative phosphoserine aminotransferase	4366; 297a					yes	0.000825
SCO4750	conserved hypothetical protein	4750;526
SCO4809	succinyl CoA synthetase alpha chain	4809 maj; 435a	yes				yes	0.000275
SCO4921	putative acyl-CoA carboxylase complex A subunit	4921; 86a
SCO5031	alkyl hydroperoxide reductase system hypothetical protein	5031; 678a
SCO5113	BldKB, putative ABC transport system lipoprotein	5113; 242a
SCO5115	BldKD, putative ABC transporter intracellular ATPase subunit	5115ac;171	yes
SCO5170	putative tetR-family transcriptional regulator	5170;508
SCO5197	conserved hypothetical protein	5197;411
SCO5470	serine hydroxymethyltransferase	5470;156
SCO5477	putative oligopeptide-binding lipoprotein	5477frag;298	yes
SCO5479	oligopeptide ABC transporter ATP-binding protein	5479ac;184	yes		yes			0.00145
SCO5501	probable Glu-tRNAGln amidotransferase subunit B	5501; 92a
SCO5699	prolyl tRNA synthetase	5699 maj; 69a	yes
SCO5743	conserved hypothetical protein SC9A10.07	5743 1;422
SCO6658	6-phosphogluconate dehydrogenase	6658; 557a
SCO6660	hypothetical protein SC5A7.10c	6660;248
SCO6754	putative glycerol dehydrogenase	6754; 408a
SCO7000	isocitrate dehydrogenase	7000 maj; 41a	yes
	Key:
	Unknown function
	regulatory protein
	amino acid metabolism
	central carbon metabolism
	fatty acid biosynthesis
	purine/pyrimidine biosynthesis
	transport
	secondary metabolism

## Sheet: In bldA not M600
SCO number	Annotated function in ScoDB (http://streptomyces.org.uk)		>1 spot identified for this protein	P-value
SCO1775	conserved hypothetical protein	1775; 584a
SCO2168	hypothetical protein	2168; 505a		2.18e-07
SCO3285	putative large glycine/alanine rich protein	3285tr;701	yes
SCO3285	putative large glycine/alanine rich protein	3285tr;711	yes
SCO4352	putative oxidoreductase	4352tr; 782a	yes
SCO4506	conserved hypothetical protein	4506; 533a
SCO5221	putative polypeptide deformylase	5221; 564a
SCO6264	reductase	6264;668		0.0234
SCO6549	hypothetical protein SC5C7.34	6549; 758a
NA	Resistance marker for gene knockout
	Key:
	Unknown function
	regulatory protein
	amino acid metabolism
	central carbon metabolism
	fatty acid biosynthesis
	purine/pyrimidine biosynthesis
	transport
	secondary metabolism

## Sheet: Multispots
SCO number	Group	Annotated function in ScoDB (http://streptomyces.org.uk)		>x2 up in bldA	>x2 down in bldA	Other >x2 different in bldA	Group
SCO0379	B	catalase (EC 1.11.1.6)	0379 major;123: x4, subgroup 2				B
SCO0379	B	catalase (EC 1.11.1.6)	0379ac; 750a:x10, subgroup 3				B
SCO0472	B	putative secreted protein	0472full;652: x10, subgroup 6				B
SCO0472	B	putative secreted protein	0472higher;351: x10, subgroup 2				B
SCO0472	B	putative secreted protein	0472lower;682: x10, subgroup 2				B
SCO0472	C	putative secreted protein	0472full;65: x2, subgroup 4				C
SCO0472	C	putative secreted protein	0472full;65: x2, subgroup 4				C
SCO0498	B	putative peptide monooxygenase	0498full; 777a: x4, subgroup 5		yes		B
SCO0498	B	putative peptide monooxygenase	0498tr; 739a: x10, subgroup 5		yes		B
SCO0498	B	putative peptide monooxygenase	0498tr;729: x10, subgroup 3/4				B
SCO0852	B	putative aldolase	0852ac;721: x10, subgroup 2				B
SCO0852	F	putative aldolase	0852ba;553				F
SCO1212	C	putative ligase	1212ba maj;181: x10, subgroup 1				C
SCO1212	C	putative ligase	1212ba maj;181: x10, subgroup 1				C
SCO1246	C	dethiobiotin synthetase	1246ac; 602a: x10, subgroup 5			yes	C
SCO1246	D	dethiobiotin synthetase	1246ba; 768a: x2, x2			yes	D
SCO1814	A	putative enoyl-(acyl-carrier-protein) reductase	1814ac; 549a				A
SCO1814	A	putative enoyl-(acyl-carrier-protein) reductase	1814ba; 553a				A
SCO1814	C	putative enoyl-(acyl-carrier-protein) reductase	1814fr?;548: x2, subgroup 5				C
SCO1916	A	putative transferase	1916ba maj; 419a				A
SCO1916	F	putative transferase	1916ac; 751a		yes		F
SCO1947	A	glyceraldehyde-3-phosphate dehydrogenase	1947ba maj; 314a				A
SCO1947	B	glyceraldehyde-3-phosphate dehydrogenase	1947ac; 308a: x4, subgroup 3				B
SCO1947	B	glyceraldehyde-3-phosphate dehydrogenase	1947tr;457: x10, subgroup 2				B
SCO1947	B	glyceraldehyde-3-phosphate dehydrogenase	1947tr;683: x10, subgroup 3/4				B
SCO2107	B	putative oxidoreductase	2107ac;164: x2, subgroup 5				B
SCO2107	D	putative oxidoreductase	2107ba;167: x2, x10				D
SCO2180	B	putative dihydrolipoamide dehydrogenase	2180tr;734: x10, subgroup 3				B
SCO2180	F	putative dihydrolipoamide dehydrogenase	2180 ba;132				F
SCO2180	F	putative dihydrolipoamide dehydrogenase	2180 maj;145				F
SCO2198	B	glutamine synthetase I	2198; 746a : x10, subgroup ¾				B
SCO2198	B	glutamine synthetase I	2198frag;235: x4, subgroup 3/4				B
SCO2198	F	glutamine synthetase I	2198 maj; 156a				F
SCO2271	B	hypothetical protein SCC75A.17c.	2271 upper;90: x2 subgroup 1			yes	B
SCO2271	B	hypothetical protein SCC75A.17c.	2271lower;638: x10, subgroup 2/3				B
SCO2390	A	3-oxoacyl-[acyl-carrier-protein] synthase II	2390 maj; 239a				A
SCO2390	E	3-oxoacyl-[acyl-carrier-protein] synthase II	2390ba min; 783a		yes		E
SCO2618	E	ATP dependent Clp protease proteolytic subunit 2	2618ac; 646a			yes	E
SCO2618	F	ATP dependent Clp protease proteolytic subunit 2	2618ba; 647a			yes	F
SCO2736	B	citrate synthase.	2736 frag;334: x10, subgroup 5				B
SCO2736	B	citrate synthase.	2736tr; 472: x10, subgroup 2				B
SCO2736	B	citrate synthase.	2736tr; 767a: x10, subgroup 2				B
SCO2736	B	citrate synthase.	2736tr;703: x10, subgroup 3	yes			B
SCO2736	B	citrate synthase.	2736tr;722: x10, subgroup 4				B
SCO2736	C	citrate synthase.	2736ba;195: x2, subgroup 2/4				C
SCO2736	F	citrate synthase.	2736ac;203				F
SCO2789	C	glucosamine-fructose-6-phosphateaminotransferase	2789ac;50: x10, subgroup 2/5				C
SCO2789	C	glucosamine-fructose-6-phosphateaminotransferase	2789ba;46: x10, subgroup 3				C
SCO2789	C	glucosamine-fructose-6-phosphateaminotransferase	2789mid;49: x10, subgroup 2/5				C
SCO3073	B	urocanate hydratase	3073ac; 89a: x4, subgroup 3				B
SCO3073	F	urocanate hydratase	3073 ba; 769a		yes		F
SCO3137	A	UDP-glucose 4-epimerase	3137ba; 413a				A
SCO3137	B	UDP-glucose 4-epimerase	3137ac; 779a x2, subgroup 6		yes		B
SCO3285	bldA	putative large glycine/alanine rich protein	3285tr;701				bldA
SCO3285	bldA	putative large glycine/alanine rich protein	3285tr;711				bldA
SCO3337	B	pyrroline-5-carboxylate reductase	3337;444: x2, subgroup 6				B
SCO3337	B	pyrroline-5-carboxylate reductase	3337tr;571: x2, subgroup 6				B
SCO3373	A	putative Clp-family ATP-binding protease	3373 maj;29				A
SCO3373	B	putative Clp-family ATP-binding protease	3373tr;689: x10, subgroup 3/4				B
SCO3373	B	putative Clp-family ATP-binding protease	3373tr;702: x10, subgroup 3/4				B
SCO3409	C	putative inorganic pyrophosphatase	3409ac; 655a: x4, subgroup 1			yes	C
SCO3409	E	putative inorganic pyrophosphatase	3409ba; 778a			yes	E
SCO3633	B	putative ABC transporter ATP-binding protein	3633;329: x4, subgroup 2	yes			B
SCO3633	B	putative ABC transporter ATP-binding protein	3633ac; 713: x10, subgroup 4	yes			B
SCO3716	B	putative cation transport system component	3716ac; 567a: x2, subgroup 5				B
SCO3716	B	putative cation transport system component	3716ba; 757a: x10, subgroup 2				B
SCO3906	C	putative 30S ribosomal protein S6	3906ac;617: x2, subgroup 3				C
SCO3906	F	putative 30S ribosomal protein S6	3906ba;615				F
SCO4164	C	putative thiosulfate sulfurtransferase	4164ac; 467a: x10, subgroup 5	yes			C
SCO4164	C	putative thiosulfate sulfurtransferase	4164ba; 741a: x4, subgroup 4			yes	C
SCO4209	A	phosphoglycerate mutase	4209ba;476				A
SCO4209	B	phosphoglycerate mutase	4209;698: x10, subgroup 3/4				B
SCO4209	C	phosphoglycerate mutase	4209ac;490: x2, subgroup 3				C
SCO4252	B	hypothetical protein SCD8A.25c	4252ba; 731a: x4, subgroup ½		yes		B
SCO4252	E	hypothetical protein SCD8A.25c	4252ac; 732a		yes		E
SCO4296	A	chaperonin 2	4296 frag; 535a		yes		A
SCO4296	B	chaperonin 2	4296frag; 518a: x2, subgroup 5				B
SCO4296	B	chaperonin 2	4296frag; 559a: x4, subgroup 2				B
SCO4352	B	putative oxidoreductase	4352full; 444a: x2, subgroup 1				B
SCO4352	bldA	putative oxidoreductase	4352tr; 782a				bldA
SCO4762	B	60 kD chaperonin cpn60	4762tr; 753a :x10, subgroup 5				B
SCO4762	B	60 kD chaperonin cpn60	4762tr;693: x10, subgroup 2/3		yes		B
SCO4770	C	inosine 5' monophosphate dehydrogenase	4770ac min;98: x2, subgroup 2/4				C
SCO4770	C	inosine 5' monophosphate dehydrogenase	4770ba maj;97: x2, subgroup 2/4				C
SCO5073	B	putative oxidoreductase	5073;762: x10, subgroup 3				B
SCO5073	B	putative oxidoreductase	5073tr;750: x10, subgroup 3/4				B
SCO5075	B	putative oxidoreductase	5075;316: x10, subgroup 3				B
SCO5075	B	putative oxidoreductase	5075tr;475: x10, subgroup 3/4				B
SCO5078	B	hypothetical protein	5078full;744: x10, subgroup 3		yes		B
SCO5078	B	hypothetical protein	5078lowac; 752: x10, subgroup 4		yes		B
SCO5078	B	hypothetical protein	5078tr;743: x10, subgroup 3/4		yes		B
SCO5079	B	conserved hypothetical protein	5079; 776a: x10, subgroup 3				B
SCO5079	B	conserved hypothetical protein	5079;760: x10, subgroup 2/3				B
SCO5088	B	actinorhodin polyketide beta-ketoacyl synthase beta subunit	5088ac; 246a: x4, subgroup 4		yes		B
SCO5088	B	actinorhodin polyketide beta-ketoacyl synthase beta subunit	5088ba; 749a: x10, subgroup 3		yes		B
SCO5115	C	BldKD, putative ABC transporter intracellular ATPase subunit	5115ba;170: x2, subgroup 5				C
SCO5115	F	BldKD, putative ABC transporter intracellular ATPase subunit	5115ac;171				F
SCO5396	A	putative cellulose-binding protein	5396ba; 451a				A
SCO5396	B	putative cellulose-binding protein	5396ac; 449a: x2, subgroup 3				B
SCO5465	B	conserved hypothetical protein	5465; 601a: x10, subgroup 5	yes			B
SCO5465	B	conserved hypothetical protein	5465; 743a: x10, subgroup 3		yes		B
SCO5479	C	oligopeptide ABC transporter ATP-binding protein	5479ba;185: x2, subgroup 4				C
SCO5479	F	oligopeptide ABC transporter ATP-binding protein	5479ac;184				F
SCO5777	C	glutamate uptake system ATP-binding protein	5777 1;445: x10, subgroup 2				C
SCO5777	C	glutamate uptake system ATP-binding protein	5777;471: x2, subgroup 6				C
SCO7400	B	putative ABC-transport protein, ATP-binding component.	7400ac; 401: x4, subgroup 5		yes		B
SCO7400	B	putative ABC-transport protein, ATP-binding component.	7400ba;383: x2, subgroup 1				B
SCO7511	B	glyceraldehyde 3-phosphate dehydrogenase	7511ac; 342a: x4, subgroup 2	yes			B
SCO7511	B	glyceraldehyde 3-phosphate dehydrogenase	7511ba; 362a: x10, subgroup 2	yes			B
SCO7511	B	glyceraldehyde 3-phosphate dehydrogenase	7511tr;685: x10, subgroup 3/4	yes			B
		Key:
		Unknown function
		regulatory protein
		amino acid metabolism
		central carbon metabolism
		fatty acid biosynthesis
		purine/pyrimidine biosynthesis
		transport
		secondary metabolism
