# Supplementary material for: New pleiotropic effects of eliminating a rare tRNA from Streptomyces coelicolor, revealed by combined proteomic and transcriptomic analysis of liquid cultures
Source: BMC Genomics. 2007 Aug 2;8:261. doi: 10.1186/1471-2164-8-261 (PMC2000904; doi:10.1186/1471-2164-8-261)
Supplement: Additional file 8 — Summary of the identification of changes in transcription or protein synthesis from 147 genes as a result of bldA mutation. Functional assignments are noted, based on KEGG [56] and on the Sanger Institute classifications [57], and operon membership is also indicated. Differences identified from the transcriptome and proteome analyses are listed separately, and also combined into a masterlist of all differences. Functional assignments are noted, based on KEGG [56] and on the Sanger Institute classifications [57]. For the proteome data information is given on: a) occurrence of more than one gene product per gene; b) 2-fold up- or down-regulated relative to the bldA mutant; and c) membership of the M600 expression profile group (see Additional File 6). Significance P-values are given where appropriate. [file 1471-2164-8-261-S8.xls]

## Sheet: all_differences(short)
SCO number	Annotated function in ScoDB (http://streptomyces.org.uk)	Observation from transcriptome or proteome	P-value	Any reason why found in transcriptome but not proteome?
NA	Resistance marker for gene knockout	PROTEOME
SCO0247	conserved hypothetical protein	TRANSCRIPTOME	3.29e-06	predicted 1 transmembrane domain
SCO0248	hypothetical protein	TRANSCRIPTOME	1.76e-05	predicted pI=11.6
SCO0297	secreted protein	TRANSCRIPTOME	8.25e-05	secreted
SCO0392	putative methyltransferase	PROTEOME
SCO0395	putative epimerase/dehydratase	PROTEOME
SCO0400	putative epimerase	PROTEOME
SCO0401	putative aminotransferase	PROTEOME
SCO0462	putative oxidoreductase	PROTEOME
SCO0498	putative peptide monooxygenase	PROTEOME
SCO0498	putative peptide monooxygenase	PROTEOME	0.0443
SCO0499	putative formyltransferase	PROTEOME	7.81e-05
SCO0499	possible formyltransferase	TRANSCRIPTOME	0.000976	Also present in proteomic differences
SCO0759	hypothetical protein	TRANSCRIPTOME	0.000976	predicted 1 transmembrane domain
SCO0760	probable methyltransferase	TRANSCRIPTOME	0.000796	predicted pI=10.9
SCO0762	protease inhibitor precursor	TRANSCRIPTOME	0.0262	secreted
SCO0884	probable oxidoreductase	PROTEOME	0.0196
SCO0906	hypothetical protein SCM1.39c	PROTEOME	0.0142
SCO0922	putative reductase iron-sulfur protein	PROTEOME
SCO0990	integral membrane protein	TRANSCRIPTOME	0.00772	predicted 7 transmembrane domains
SCO0991	conserved hypothetical protein	TRANSCRIPTOME	0.00772	predicted transmembrane domain
SCO0994	integral membrane protein	TRANSCRIPTOME	0.0317	predicted 9 transmembrane domains
SCO0995	probable methyltransferase	TRANSCRIPTOME	0.000976	predicted 2 transmembrane domains
SCO1222	conserved hypothetical protein	PROTEOME
SCO1244	biotin synthase	PROTEOME
SCO1246	dethiobiotin synthetase	PROTEOME	0.024
SCO1246	dethiobiotin synthetase	PROTEOME
SCO1496	chorismate synthase	PROTEOME	0.0496
SCO1544	hypothetical protein	PROTEOME	0.0295
SCO1626	putative cytochrome P450	PROTEOME
SCO1775	conserved hypothetical protein	PROTEOME
SCO1793	putative secreted protein	PROTEOME	0.000825
SCO1831	putative oxidoreductase	PROTEOME
SCO1916	putative transferase	PROTEOME	2.18e-07
SCO2115	putative 2-dehydro-3-deoxyphosphoheptonate aldolase	PROTEOME
SCO2168	hypothetical protein	PROTEOME	2.18e-07
SCO2180	putative dihydrolipoamide dehydrogenase	PROTEOME	0.0196
SCO2257	probable ABC transporter, ATP-binding component.	PROTEOME	0.0263
SCO2271	hypothetical protein SCC75A.17c.	PROTEOME
SCO2300	conserved hypothetical protein SCC30.08c	PROTEOME	0.0496
SCO2346	putative hydrolase	PROTEOME
SCO2390	3-oxoacyl-[acyl-carrier-protein] synthase II	PROTEOME	3.64e-05
SCO2435	hypothetical protein	TRANSCRIPTOME	0.00589	None!
SCO2618	ATP dependent Clp protease proteolytic subunit 2	PROTEOME	0.0496
SCO2618	ATP dependent Clp protease proteolytic subunit 2	PROTEOME
SCO2634	conserved hypothetical protein SC8E4A.04c	PROTEOME
SCO2736	citrate synthase.	PROTEOME
SCO2784	putative aceytltranferase	PROTEOME
SCO2785	conserved hypothetical protein	PROTEOME
SCO3073	urocanate hydratase	PROTEOME	2.18e-07
SCO3088	hypothetical protein	TRANSCRIPTOME	0.000415	Predicted pI=9.7, mwt=8377 Da
SCO3137	UDP-glucose 4-epimerase	PROTEOME	2.18e-07
SCO3182	UTP-glucose-1-phosphate uridylyltransferase	PROTEOME	0.0295
SCO3236	putative oxygenase	PROTEOME
SCO3285	putative large glycine/alanine rich protein	PROTEOME
SCO3285	putative large glycine/alanine rich protein	PROTEOME
SCO3285	large gly/ala rich protein	TRANSCRIPTOME	0.00772	Predicted mwt=187283 Da; however also present in proteomic differences
SCO3286	secreted protein	TRANSCRIPTOME	0.00772	secreted
SCO3409	putative inorganic pyrophosphatase	PROTEOME
SCO3409	putative inorganic pyrophosphatase	PROTEOME	0.0234
SCO3633	putative ABC transporter ATP-binding protein	PROTEOME
SCO3633	putative ABC transporter ATP-binding protein	PROTEOME
SCO3816	putative branched-chain alpha keto acid dehydrogenase E1 beta subunit	PROTEOME	0.000275
SCO3917	conserved hypothetical protein	PROTEOME	2.74e-05
SCO4041	putative uracil phosphoribosyltransferase	PROTEOME	0.0234
SCO4131	integral membrane protein	TRANSCRIPTOME	0.0389	predicted 2 transmembrane domains
SCO4164	putative thiosulfate sulfurtransferase	PROTEOME
SCO4164	putative thiosulfate sulfurtransferase	PROTEOME	0.0295
SCO4179	hypothetical protein SCD66.16	PROTEOME
SCO4180	putative iron uptake regulatory protein	PROTEOME
SCO4187	putative membrane protein	TRANSCRIPTOME	0.0404	Predicted pI=9.5, mwt=6268 Da
SCO4246	hypothetical protein	TRANSCRIPTOME	0.00589	predicted pI=9.7
SCO4251	putative secreted protein	PROTEOME	2.18e-07
SCO4252	hypothetical protein SCD8A.25c	PROTEOME	5e-07
SCO4252	hypothetical protein SCD8A.25c	PROTEOME	2.18e-07
SCO4252	hypothetical protein	TRANSCRIPTOME	3.29e-06	Also present in proteomic differences
SCO4253	conserved hypothetical protein SCD8A.26c	PROTEOME	5.82e-05
SCO4253	conserved hypothetical protein	TRANSCRIPTOME	5.93e-05	Also present in proteomic differences
SCO4256	possible hydrolytic protein	TRANSCRIPTOME	0.00772	None!
SCO4262	hypothetical protein	TRANSCRIPTOME	0.000976	Predicted pI=11.7, mwt=12884 Da
SCO4290	putative possible trehalose-phosphate synthase	PROTEOME
SCO4295	cold shock protein scoF4	TRANSCRIPTOME	0.00126	Predicted mwt=7387 Da
SCO4296	chaperonin 2	PROTEOME	0.0307
SCO4352	putative oxidoreductase	PROTEOME
SCO4366	putative phosphoserine aminotransferase	PROTEOME	0.000825
SCO4442	hypothetical protein	TRANSCRIPTOME	0.00608	Predicted mwt=6484 Da
SCO4506	conserved hypothetical protein	PROTEOME
SCO4677	putative regulatory protein	PROTEOME
SCO4762	60 kD chaperonin cpn60	PROTEOME
SCO4809	succinyl CoA synthetase alpha chain	PROTEOME	0.000275
SCO4994	hypothetical protein 2SCK36.17	PROTEOME	0.000825
SCO4994	hypothetical protein	TRANSCRIPTOME	0.0136	Also present in proteomic differences
SCO5013	secreted protein	TRANSCRIPTOME	0.0479	secreted
SCO5071	hydroxylacyl-CoA dehydrogenase	PROTEOME	0.0234
SCO5073	putative oxidoreductase	PROTEOME
SCO5073	putative oxidoreductase	PROTEOME
SCO5073	possible oxidoreductase	TRANSCRIPTOME	0.0479	Also present in proteomic differences
SCO5075	putative oxidoreductase	PROTEOME	0.000465
SCO5075	putative oxidoreductase	PROTEOME
SCO5078	hypothetical protein	PROTEOME	0.0234
SCO5078	hypothetical protein	PROTEOME
SCO5078	hypothetical protein	PROTEOME	0.0234
SCO5079	conserved hypothetical protein	PROTEOME
SCO5079	conserved hypothetical protein	PROTEOME
SCO5086	ketoacyl reductase	PROTEOME
SCO5088	actinorhodin polyketide beta-ketoacyl synthase beta subunit	PROTEOME
SCO5088	actinorhodin polyketide beta-ketoacyl synthase beta subunit	PROTEOME
SCO5090	actinorhodin polyketide synthase bifunctional cyclase/dehydratase	PROTEOME
SCO5123	membrane protein	TRANSCRIPTOME	0.000415	Predicted pI=8.2, mwt=6622 Da
SCO5124	hypothetical protein	TRANSCRIPTOME	0.00512	Predicted pI=7.12, mwt=7054 Da
SCO5125	hypothetical protein	TRANSCRIPTOME	0.000788	None!
SCO5166	putative helicase	TRANSCRIPTOME	0.00512	Predicted pI=9.5
SCO5221	putative polypeptide deformylase	PROTEOME
SCO5249	putative nucleotide-binding protein	PROTEOME	0.00622
SCO5465	conserved hypothetical protein	PROTEOME
SCO5465	conserved hypothetical protein	PROTEOME
SCO5466	putative hydrolase	PROTEOME
SCO5479	oligopeptide ABC transporter ATP-binding protein	PROTEOME	0.00145
SCO5625	elongation factor Ts	PROTEOME	0.0142
SCO5895	putative methyltransferase	PROTEOME
SCO6031	uroporphyrinogen decarboxylase	PROTEOME	0.000825
SCO6197	secreted protein	TRANSCRIPTOME	3.29e-06	secreted
SCO6198	secreted protein	TRANSCRIPTOME	0.00809	secreted
SCO6264	reductase	PROTEOME	0.0234
SCO6346	hypothetical protein	TRANSCRIPTOME	0.00608	None!
SCO6362	Probable two-component sensor	TRANSCRIPTOME	0.00589	Predicted 6 transmembrane domains; pI=10.43
SCO6445	putative inositol monophosphatase	PROTEOME
SCO6549	hypothetical protein SC5C7.34	PROTEOME
SCO6637	hypothetical protein SC4G2.11c	PROTEOME	0.000275
SCO6637	hypothetical protein	TRANSCRIPTOME	0.000788	Also present in proteomic differences
SCO6638	hypothetical protein SC4G2.12c	PROTEOME	2.18e-07
SCO6638	hypothetical protein	TRANSCRIPTOME	0.000415	Also present in proteomic differences
SCO6808	possible ArsR-family transcriptional regulator	TRANSCRIPTOME	0.00219	Predicted mwt=13271 Da
SCO6958	putative membrane protein	TRANSCRIPTOME	0.036	Predicted 3 transmembrane domains; pI= 8.7; mwt=11304 Da
SCO6960	hypothetical protein SC6F7.13c.	PROTEOME
SCO7221	putative polyketide synthase.	PROTEOME
SCO7400	putative ABC-transport protein, ATP-binding component.	PROTEOME
SCO7443	phosphoglucomutase.	PROTEOME
SCO7511	glyceraldehyde 3-phosphate dehydrogenase	PROTEOME
SCO7511	glyceraldehyde 3-phosphate dehydrogenase	PROTEOME
SCO7511	glyceraldehyde 3-phosphate dehydrogenase	PROTEOME
SCO7657	secreted protein	TRANSCRIPTOME	1.76e-05	secreted
	Key:
	Unknown function
	regulatory protein
	amino acid metabolism
	central carbon metabolism
	fatty acid biosynthesis
	purine/pyrimidine biosynthesis
	transport
	secondary metabolism

## Sheet: README
	Summary of the identification of changes in transcription or protein synthesis from 147 genes as a result of bldA mutation. Differences identified from the transcriptome and proteome analyses are listed separately, and combined into a masterlist of all differences. Functional assignments are noted, based on KEGG [55], and on sanger.ac.uk [56], and membership of operons is also indicated. For the …

## Sheet: all_differences
SCO number	Operon membership (SCOCYC at http://streptomyces.org.uk)	Annotated function in ScoDB (http://streptomyces.org.uk)	Protein spot ID or from transcriptome	>1 spot identified for this protein	>x2 up in bldA	>x2 down in bldA	Other >x2 different in bldA	Other significantly different	P-value	Mean pfp value	Expression Group
NA		Resistance marker for gene knockout			yes						Not in M600
SCO0072	no	putative secreted protein	TRANSCRIPTOME	TR-OME	TR-OME	TR-OME	TR-OME	TR-OME	N/A	0.055	TR-OME
SCO0247	no	conserved hypothetical protein	TRANSCRIPTOME	TR-OME	TR-OME	TR-OME	TR-OME	TR-OME	3.29e-06	N/A	TR-OME
SCO0248	0249-0248	hypothetical protein	TRANSCRIPTOME	TR-OME	TR-OME	TR-OME	TR-OME	TR-OME	1.76e-05	N/A	TR-OME
SCO0297	no	secreted protein	TRANSCRIPTOME	TR-OME	TR-OME	TR-OME	TR-OME	TR-OME	8.25e-05	0.033	TR-OME
SCO0392	0387-0401	putative methyltransferase	0392; 748a: x10, subgroup 3			yes					B
SCO0395	0387-0401	putative epimerase/dehydratase	0395; 346a: x10, subgroup 2			yes					B
SCO0400	0387-0401	putative epimerase	0400; 781a: x10, subgroup 3			yes					B
SCO0401	0387-0401	putative aminotransferase	0401;747: x10, subgroup 3			yes					B
SCO0462	no	putative oxidoreductase	0462;365		yes						F
SCO0472	0475-0472	putative secreted protein	TRANSCRIPTOME	TR-OME	TR-OME	TR-OME	TR-OME	TR-OME	N/A	0.076	TR-OME
SCO0498	0498-0495	putative peptide monooxygenase	0498full; 777a: x4, subgroup 5	yes		yes					B
SCO0498	0498-0495	putative peptide monooxygenase	0498tr; 739a: x10, subgroup 5	yes		yes			0.0443		B
SCO0499	no	putative formyltransferase	0499;755: x4, x4			yes			7.81e-05		D
SCO0499	no	possible formyltransferase	TRANSCRIPTOME	TR-OME	TR-OME	TR-OME	TR-OME	TR-OME	0.000976	N/A	TR-OME
SCO0759	0759-0760	hypothetical protein	TRANSCRIPTOME	TR-OME	TR-OME	TR-OME	TR-OME	TR-OME	0.000976	N/A	TR-OME
SCO0760	0759-0760	probable methyltransferase	TRANSCRIPTOME	TR-OME	TR-OME	TR-OME	TR-OME	TR-OME	0.000796	0.083	TR-OME
SCO0762	no	protease inhibitor precursor	TRANSCRIPTOME	TR-OME	TR-OME	TR-OME	TR-OME	TR-OME	0.0262	0.012	TR-OME
SCO0884	no	probable oxidoreductase	0884; 119a: x2, subgroup ¾			yes			0.0196		B
SCO0906	0907-0906	hypothetical protein SCM1.39c	0906;603: x2, subgroup 5			yes			0.0142		B
SCO0922	0924-0922	putative reductase iron-sulfur protein	0922;749: x10, subgroup 3			yes					B
SCO0990	no	integral membrane protein	TRANSCRIPTOME	TR-OME	TR-OME	TR-OME	TR-OME	TR-OME	0.00772	N/A	TR-OME
SCO0991	0991-0995	conserved hypothetical protein	TRANSCRIPTOME	TR-OME	TR-OME	TR-OME	TR-OME	TR-OME	0.00772	N/A	TR-OME
SCO0994	0991-0995	integral membrane protein	TRANSCRIPTOME	TR-OME	TR-OME	TR-OME	TR-OME	TR-OME	0.0317	N/A	TR-OME
SCO0995	0991-0995	probable methyltransferase	TRANSCRIPTOME	TR-OME	TR-OME	TR-OME	TR-OME	TR-OME	0.000976	N/A	TR-OME
SCO1089	1089-1087	hypothetical protein	TRANSCRIPTOME	TR-OME	TR-OME	TR-OME	TR-OME	TR-OME	N/A	0	TR-OME
SCO1222	1222-1223	conserved hypothetical protein	1222;745: x10, subgroup 3			yes					B
SCO1244	1244-1246	biotin synthase	1244; 170a: x2, x10				yes				D
SCO1246	1244-1246	dethiobiotin synthetase	1246ac; 602a: x10, subgroup 5	yes			yes		0.024		C
SCO1246	1244-1246	dethiobiotin synthetase	1246ba; 768a: x2, x2	yes			yes				D
SCO1496	1496-1494	chorismate synthase	1496;149: x2, subgroup 4			yes			0.0496		C
SCO1544	no	hypothetical protein	1544; 681a					yes	0.0295		F
SCO1626	no	putative cytochrome P450	1626;746: x10, subgroup 3			yes					B
SCO1775	no	conserved hypothetical protein	1775; 584a		yes						Not in M600
SCO1793	no	putative secreted protein	1793; 541a		yes				0.000825		A
SCO1815	1818-1814	probable 3-oxacyl-(ACP) reductase	TRANSCRIPTOME	TR-OME	TR-OME	TR-OME	TR-OME	TR-OME	N/A	0.084	TR-OME
SCO1831	1830-1831	putative oxidoreductase	1831; 599a		yes						A
SCO1845	1845-1846	putative low-affinity phosphate transport protein	TRANSCRIPTOME	TR-OME	TR-OME	TR-OME	TR-OME	TR-OME	N/A	0	TR-OME
SCO1916	1918-1916	putative transferase	1916ac; 751a	yes		yes			2.18e-07		F
SCO1968	1968-1969	putative secreted hydrolase	TRANSCRIPTOME	TR-OME	TR-OME	TR-OME	TR-OME	TR-OME	N/A	0	TR-OME
SCO2115	no	putative 2-dehydro-3-deoxyphosphoheptonate aldolase	2115; 139a: x2, subgroup 3				yes				C
SCO2168	2168-2167	hypothetical protein	2168; 505a		yes				2.18e-07		Not in M600
SCO2180	2180-2181	putative dihydrolipoamide dehydrogenase	2180 ba;132	yes				yes	0.0196		F
SCO2257	2257-2258	probable ABC transporter, ATP-binding component.	2257; 361a				yes		0.0263		F
SCO2271	2271-2270	hypothetical protein SCC75A.17c.	2271 upper;90: x2 subgroup 1	yes			yes				B
SCO2300	2300-2299	conserved hypothetical protein SCC30.08c	2300; 495a					yes	0.0496		A
SCO2346	no	putative hydrolase	2346; 610a: x10, subgroup 4		yes						C
SCO2390	2387-2390	3-oxoacyl-[acyl-carrier-protein] synthase II	2390ba min; 783a	yes		yes			3.64e-05		E
SCO2435	2435-2436	hypothetical protein	TRANSCRIPTOME	TR-OME	TR-OME	TR-OME	TR-OME	TR-OME	0.00589	N/A	TR-OME
SCO2618	no	ATP dependent Clp protease proteolytic subunit 2	2618ac; 646a	yes			yes		0.0496		E
SCO2618	no	ATP dependent Clp protease proteolytic subunit 2	2618ba; 647a	yes			yes				F
SCO2634	no	conserved hypothetical protein SC8E4A.04c	2634; 770a: x4, subgroup 5			yes					B
SCO2736	no	citrate synthase.	2736tr;703: x10, subgroup 3	yes	yes						B
SCO2784	2782-2785	putative aceytltranferase	2784;558: x2, subgroup 1		yes						B
SCO2785	2782-2785	conserved hypothetical protein	2785; 747a: x10, subgroup 5				yes				B
SCO3073	3073-3069	urocanate hydratase	3073 ba; 769a	yes		yes			2.18e-07		F
SCO3088	no	hypothetical protein	TRANSCRIPTOME	TR-OME	TR-OME	TR-OME	TR-OME	TR-OME	0.000415	N/A	TR-OME
SCO3137	3138-3136	UDP-glucose 4-epimerase	3137ac; 779a x2, subgroup 6	yes		yes			2.18e-07		B
SCO3182	no	UTP-glucose-1-phosphate uridylyltransferase	3182; 434a					yes	0.0295		F
SCO3236	3243-3235	putative oxygenase	3236; 740a: x4, x4			yes					D
SCO3285	no	putative large glycine/alanine rich protein	3285tr;701	yes	yes						Not in M600
SCO3285	no	putative large glycine/alanine rich protein	3285tr;711	yes	yes						Not in M600
SCO3285	no	large gly/ala rich protein	TRANSCRIPTOME	TR-OME	TR-OME	TR-OME	TR-OME	TR-OME	0.00772	N/A	TR-OME
SCO3286	no	secreted protein	TRANSCRIPTOME	TR-OME	TR-OME	TR-OME	TR-OME	TR-OME	0.00772	0.05	TR-OME
SCO3409	no	putative inorganic pyrophosphatase	3409ac; 655a: x4, subgroup 1	yes			yes				C
SCO3409	no	putative inorganic pyrophosphatase	3409ba; 778a	yes			yes		0.0234		E
SCO3428	3428-3426	50s ribosomal protein	TRANSCRIPTOME	TR-OME	TR-OME	TR-OME	TR-OME	TR-OME	N/A	0.082	TR-OME
SCO3608	no	hypothetical protein	TRANSCRIPTOME	TR-OME	TR-OME	TR-OME	TR-OME	TR-OME	N/A	0.1	TR-OME
SCO3633	3633-3634	putative ABC transporter ATP-binding protein	3633;329: x4, subgroup 2	yes	yes						B
SCO3633	3633-3634	putative ABC transporter ATP-binding protein	3633ac; 713: x10, subgroup 4	yes	yes						B
SCO3717	3720-3716	probable cation transport system component	TRANSCRIPTOME	TR-OME	TR-OME	TR-OME	TR-OME	TR-OME	N/A	0.068	TR-OME
SCO3718	3720-3716	probable cation transport system component	TRANSCRIPTOME	TR-OME	TR-OME	TR-OME	TR-OME	TR-OME	N/A	0	TR-OME
SCO3816	3817-3815	putative branched-chain alpha keto acid dehydrogenase E1 beta subunit	3816; 752a					yes	0.000275		E
SCO3917	no	conserved hypothetical protein	3917;397: x2, subgroup 1/2			yes			2.74e-05		B
SCO4041	no	putative uracil phosphoribosyltransferase	4041; 780a: x10, subgroup 2			yes			0.0234		B
SCO4131	no	integral membrane protein	TRANSCRIPTOME	TR-OME	TR-OME	TR-OME	TR-OME	TR-OME	0.0389	N/A	TR-OME
SCO4164	4164-4165	putative thiosulfate sulfurtransferase	4164ac; 467a: x10, subgroup 5	yes	yes						C
SCO4164	4164-4165	putative thiosulfate sulfurtransferase	4164ba; 741a: x4, subgroup 4	yes			yes		0.0295		C
SCO4173	no	Hypothetical protein	TRANSCRIPTOME	TR-OME	TR-OME	TR-OME	TR-OME	TR-OME	N/A	0.088	TR-OME
SCO4174	4175-4174	Possible integral membrane protein	TRANSCRIPTOME	TR-OME	TR-OME	TR-OME	TR-OME	TR-OME	N/A	0.088	TR-OME
SCO4179	4178-4181	hypothetical protein SCD66.16	4179; 635a				yes				E
SCO4180	4178-4181	putative iron uptake regulatory protein	4180;768: x10, subgroup 3/4			yes					B
SCO4187	no	putative membrane protein	TRANSCRIPTOME	TR-OME	TR-OME	TR-OME	TR-OME	TR-OME	0.0404	0.1	TR-OME
SCO4246	4248-4242	hypothetical protein	TRANSCRIPTOME	TR-OME	TR-OME	TR-OME	TR-OME	TR-OME	0.00589	N/A	TR-OME
SCO4251	4253-4251	putative secreted protein	4251; 744a: x2, subgroup 5			yes			2.18e-07		B
SCO4252	4253-4251	hypothetical protein SCD8A.25c	4252ba; 731a: x4, subgroup ½	yes		yes			5e-07		B
SCO4252	4253-4251	hypothetical protein SCD8A.25c	4252ac; 732a	yes		yes			2.18e-07		E
SCO4252	4253-4251	hypothetical protein	TRANSCRIPTOME	TR-OME	TR-OME	TR-OME	TR-OME	TR-OME	3.29e-06	0.017	TR-OME
SCO4253	4253-4251	conserved hypothetical protein SCD8A.26c	4253; 733a			yes			5.82e-05		F
SCO4253	4253-4251	conserved hypothetical protein	TRANSCRIPTOME	TR-OME	TR-OME	TR-OME	TR-OME	TR-OME	5.93e-05	0.00566	TR-OME
SCO4256	no	possible hydrolytic protein	TRANSCRIPTOME	TR-OME	TR-OME	TR-OME	TR-OME	TR-OME	0.00772	N/A	TR-OME
SCO4262	4262-4263	hypothetical protein	TRANSCRIPTOME	TR-OME	TR-OME	TR-OME	TR-OME	TR-OME	0.000976	0.083	TR-OME
SCO4290	no	putative possible trehalose-phosphate synthase	4290; 738a: x10, subgroup 3			yes					B
SCO4295	no	cold shock protein scoF4	TRANSCRIPTOME	TR-OME	TR-OME	TR-OME	TR-OME	TR-OME	0.00126	0.053	TR-OME
SCO4296	no	chaperonin 2	4296 frag; 535a	yes		yes			0.0307		A
SCO4352	no	putative oxidoreductase	4352tr; 782a	yes	yes						Not in M600
SCO4366	no	putative phosphoserine aminotransferase	4366; 297a					yes	0.000825		F
SCO4442	no	hypothetical protein	TRANSCRIPTOME	TR-OME	TR-OME	TR-OME	TR-OME	TR-OME	0.00608	0.09	TR-OME
SCO4506	no	conserved hypothetical protein	4506; 533a		yes						Not in M600
SCO4653	no	50s ribosomal protein	TRANSCRIPTOME	TR-OME	TR-OME	TR-OME	TR-OME	TR-OME	N/A	0.097	TR-OME
SCO4661	4661-4659	elongation factor G	TRANSCRIPTOME	TR-OME	TR-OME	TR-OME	TR-OME	TR-OME	N/A	0.088	TR-OME
SCO4677	no	putative regulatory protein	TRANSCRIPTOME	TR-OME	TR-OME	TR-OME	TR-OME	TR-OME	N/A	0.038	TR-OME
SCO4677	no	putative regulatory protein	4677tr;756: x10, subgroup 3/4	yes		yes					B
SCO4703	4703-4711	50s ribosomal protein	TRANSCRIPTOME	TR-OME	TR-OME	TR-OME	TR-OME	TR-OME	N/A	0.076	TR-OME
SCO4704	4703-4711	50s ribosomal protein	TRANSCRIPTOME	TR-OME	TR-OME	TR-OME	TR-OME	TR-OME	N/A	0.044	TR-OME
SCO4705	4703-4711	50s ribosomal protein	TRANSCRIPTOME	TR-OME	TR-OME	TR-OME	TR-OME	TR-OME	N/A	0.087	TR-OME
SCO4706	4703-4711	30s ribosomal protein	TRANSCRIPTOME	TR-OME	TR-OME	TR-OME	TR-OME	TR-OME	N/A	0.095	TR-OME
SCO4707	4703-4711	50s ribosomal protein	TRANSCRIPTOME	TR-OME	TR-OME	TR-OME	TR-OME	TR-OME	N/A	0.091	TR-OME
SCO4712	4712-4715	50s ribosomal protein	TRANSCRIPTOME	TR-OME	TR-OME	TR-OME	TR-OME	TR-OME	N/A	0.087	TR-OME
SCO4713	4712-4715	50s ribosomal protein	TRANSCRIPTOME	TR-OME	TR-OME	TR-OME	TR-OME	TR-OME	N/A	0.076	TR-OME
SCO4714	4712-4715	50s ribosomal protein	TRANSCRIPTOME	TR-OME	TR-OME	TR-OME	TR-OME	TR-OME	N/A	0.088	TR-OME
SCO4716	4716-4718	30s ribosomal protein	TRANSCRIPTOME	TR-OME	TR-OME	TR-OME	TR-OME	TR-OME	N/A	0.077	TR-OME
SCO4717	4716-4718	50s ribosomal protein	TRANSCRIPTOME	TR-OME	TR-OME	TR-OME	TR-OME	TR-OME	N/A	0.043	TR-OME
SCO4718	4716-4718	50s ribosomal protein	TRANSCRIPTOME	TR-OME	TR-OME	TR-OME	TR-OME	TR-OME	N/A	0.074	TR-OME
SCO4719	4719-4721	30s ribosomal protein	TRANSCRIPTOME	TR-OME	TR-OME	TR-OME	TR-OME	TR-OME	N/A	0.071	TR-OME
SCO4762	no	60 kD chaperonin cpn60	4762tr;693: x10, subgroup 2/3	yes		yes					B
SCO4809	4808-4809	succinyl CoA synthetase alpha chain	4809 maj; 435a	yes				yes	0.000275		F
SCO4994	no	hypothetical protein 2SCK36.17	4994;754: x10, subgroup 5			yes			0.000825		B
SCO4994	no	hypothetical protein	TRANSCRIPTOME	TR-OME	TR-OME	TR-OME	TR-OME	TR-OME	0.0136	N/A	TR-OME
SCO5013	5012-5015	secreted protein	TRANSCRIPTOME	TR-OME	TR-OME	TR-OME	TR-OME	TR-OME	0.0479	N/A	TR-OME
SCO5071	no	hydroxylacyl-CoA dehydrogenase	5071;751: x10, subgroup 2			yes			0.0234		B
SCO5073	5072-5077	putative oxidoreductase	5073;762: x10, subgroup 3	yes		yes					B
SCO5073	5072-5077	putative oxidoreductase	5073tr;750: x10, subgroup 3/4	yes		yes					B
SCO5073	5072-5077	possible oxidoreductase	TRANSCRIPTOME	TR-OME	TR-OME	TR-OME	TR-OME	TR-OME	0.0479	0	TR-OME
SCO5074	5072-5077	possible dehydratase	TRANSCRIPTOME	TR-OME	TR-OME	TR-OME	TR-OME	TR-OME	N/A	0	TR-OME
SCO5075	5072-5077	putative oxidoreductase	5075;316: x10, subgroup 3	yes		yes			0.000465		B
SCO5075	5072-5077	putative oxidoreductase	5075tr;475: x10, subgroup 3/4	yes		yes					B
SCO5078	5078-81	hypothetical protein	5078full;744: x10, subgroup 3	yes		yes			0.0234		B
SCO5078	5078-81	hypothetical protein	5078lowac; 752: x10, subgroup 4	yes		yes					B
SCO5078	5078-81	hypothetical protein	5078tr;743: x10, subgroup 3/4	yes		yes			0.0234		B
SCO5079	5078-81	conserved hypothetical protein	TRANSCRIPTOME	TR-OME	TR-OME	TR-OME	TR-OME	TR-OME	N/A	0	TR-OME
SCO5079	5078-81	conserved hypothetical protein	5079; 776a: x10, subgroup 3	yes		yes					B
SCO5079	5078-81	conserved hypothetical protein	5079;760: x10, subgroup 2/3	yes		yes					B
SCO5086	no	ketoacyl reductase	5086; 745a x10, subgroup 3			yes					B
SCO5088	5087-5092	actinorhodin polyketide beta-ketoacyl synthase beta subunit	5088ac; 246a: x4, subgroup 4	yes		yes					B
SCO5088	5087-5092	actinorhodin polyketide beta-ketoacyl synthase beta subunit	5088ba; 749a: x10, subgroup 3	yes		yes					B
SCO5090	5087-5092	actinorhodin polyketide synthase bifunctional cyclase/dehydratase	5090;764: x10, subgroup 3			yes					B
SCO5123	no	membrane protein	TRANSCRIPTOME	TR-OME	TR-OME	TR-OME	TR-OME	TR-OME	0.000415	N/A	TR-OME
SCO5124	5125-5124	hypothetical protein	TRANSCRIPTOME	TR-OME	TR-OME	TR-OME	TR-OME	TR-OME	0.00512	N/A	TR-OME
SCO5125	5125-5124	hypothetical protein	TRANSCRIPTOME	TR-OME	TR-OME	TR-OME	TR-OME	TR-OME	0.000788	N/A	TR-OME
SCO5166	no	putative helicase	TRANSCRIPTOME	TR-OME	TR-OME	TR-OME	TR-OME	TR-OME	0.00512	N/A	TR-OME
SCO5221	no	putative polypeptide deformylase	5221; 564a		yes						Not in M600
SCO5225	5227-5225	ribonucleotide-diphosphate reductase, small chain	TRANSCRIPTOME	TR-OME	TR-OME	TR-OME	TR-OME	TR-OME	N/A	0.007	TR-OME
SCO5249	no	putative nucleotide-binding protein	5249; 735a: x10, subgroup 3			yes			0.00622		B
SCO5465	no	conserved hypothetical protein	5465; 601a: x10, subgroup 5	yes	yes						B
SCO5465	no	conserved hypothetical protein	5465; 743a: x10, subgroup 3	yes		yes					B
SCO5466	no	putative hydrolase	5466;687: x10, subgroup 3			yes					B
SCO5479	5478-5480	oligopeptide ABC transporter ATP-binding protein	5479ac;184	yes		yes			0.00145		F
SCO5625	no	elongation factor Ts	5625; 415a: x2, subgroup ¾		yes				0.0142		C
SCO5624	no	30s ribosomal protein	TRANSCRIPTOME	TR-OME	TR-OME	TR-OME	TR-OME	TR-OME	N/A	0.089	TR-OME
SCO5649	5646-5649	hypothetical protein	TRANSCRIPTOME	TR-OME	TR-OME	TR-OME	TR-OME	TR-OME	N/A	0.1	TR-OME
SCO5895	5891-5898	putative methyltransferase	5895; 787a: x10, subgroup 3			yes					B
SCO6031	no	uroporphyrinogen decarboxylase	6031;742			yes			0.000825		E
SCO6197	no	secreted protein	TRANSCRIPTOME	TR-OME	TR-OME	TR-OME	TR-OME	TR-OME	3.29e-06	0.063	TR-OME
SCO6198	no	secreted protein	TRANSCRIPTOME	TR-OME	TR-OME	TR-OME	TR-OME	TR-OME	0.00809	N/A	TR-OME
SCO6264	no	reductase	6264;668		yes				0.0234		Not in M600
SCO6346	no	hypothetical protein	TRANSCRIPTOME	TR-OME	TR-OME	TR-OME	TR-OME	TR-OME	0.00608	N/A	TR-OME
SCO6362	6360-6363	Probable two-component sensor	TRANSCRIPTOME	TR-OME	TR-OME	TR-OME	TR-OME	TR-OME	0.00589	N/A	TR-OME
SCO6445	6445-6446	putative inositol monophosphatase	6445; 502a: x10, subgroup 3			yes					B
SCO6549	no	hypothetical protein SC5C7.34	6549; 758a		yes						Not in M600
SCO6637	6638-6637	hypothetical protein SC4G2.11c	6637;247: x2, subgroup 5			yes			0.000275		B
SCO6637	6638-6637	hypothetical protein	TRANSCRIPTOME	TR-OME	TR-OME	TR-OME	TR-OME	TR-OME	0.000788	N/A	TR-OME
SCO6638	6638-6637	hypothetical protein SC4G2.12c	6638; 734a: x2, subgroup ½			yes			2.18e-07		B
SCO6638	6638-6637	hypothetical protein	TRANSCRIPTOME	TR-OME	TR-OME	TR-OME	TR-OME	TR-OME	0.000415	N/A	TR-OME
SCO6808	no	possible ArsR-family transcriptional regulator	TRANSCRIPTOME	TR-OME	TR-OME	TR-OME	TR-OME	TR-OME	0.00219	N/A	TR-OME
SCO6958	6954-6959	putative membrane protein	TRANSCRIPTOME	TR-OME	TR-OME	TR-OME	TR-OME	TR-OME	0.036	N/A	TR-OME
SCO6960	no	hypothetical protein SC6F7.13c.	6960;753: x10, subgroup 3/4			yes					B
SCO7221	no	putative polyketide synthase.	7221; 369a: x2, subgroup 3		yes						B
SCO7400	7400-7398	putative ABC-transport protein, ATP-binding component.	7400ac; 401: x4, subgroup 5	yes		yes					B
SCO7443	no	phosphoglucomutase.	7443; 736a x2, subgroup 2/3				yes				B
SCO7510	no	petidyl-prolyl cis-trans isomerase	TRANSCRIPTOME	TR-OME	TR-OME	TR-OME	TR-OME	TR-OME	N/A	0.01	TR-OME
SCO7511	no	glyceraldehyde 3-phosphate dehydrogenase	TRANSCRIPTOME	TR-OME	TR-OME	TR-OME	TR-OME	TR-OME	N/A	0	TR-OME
SCO7511	no	glyceraldehyde 3-phosphate dehydrogenase	7511ac; 342a: x4, subgroup 2	yes	yes						B
SCO7511	no	glyceraldehyde 3-phosphate dehydrogenase	7511ba; 362a: x10, subgroup 2	yes	yes						B
SCO7511	no	glyceraldehyde 3-phosphate dehydrogenase	7511tr;685: x10, subgroup 3/4	yes	yes						B
SCO7657	7657-7658	secreted protein	TRANSCRIPTOME	TR-OME	TR-OME	TR-OME	TR-OME	TR-OME	1.76e-05	0.066	TR-OME
		Key:
		Unknown function
		regulatory protein
		amino acid metabolism
		central carbon metabolism
		fatty acid biosynthesis
		purine/pyrimidine biosynthesis
		transport
		secondary metabolism
		translational apparatus
		TR-OME signifies data is from transccriptomics experiment, and some of the columns are therefore not applicable

## Sheet: proteome differences
SCO number	Annotated function in ScoDB (http://streptomyces.org.uk)		>1 spot identified for this protein	>x2 up in bldA	>x2 down in bldA	Other >x2 different in bldA	Other significantly different	P-value	Expression Group
NA	Resistance marker for gene knockout			yes					Not in M600
SCO0392	putative methyltransferase	0392; 748a: x10, subgroup 3			yes				B
SCO0395	putative epimerase/dehydratase	0395; 346a: x10, subgroup 2			yes				B
SCO0400	putative epimerase	0400; 781a: x10, subgroup 3			yes				B
SCO0401	putative aminotransferase	0401;747: x10, subgroup 3			yes				B
SCO0462	putative oxidoreductase	0462;365		yes					F
SCO0498	putative peptide monooxygenase	0498full; 777a: x4, subgroup 5	yes		yes				B
SCO0498	putative peptide monooxygenase	0498tr; 739a: x10, subgroup 5	yes		yes			0.0443	B
SCO0499	putative formyltransferase	0499;755: x4, x4			yes			7.81e-05	D
SCO0884	probable oxidoreductase	0884; 119a: x2, subgroup ¾			yes			0.0196	B
SCO0906	hypothetical protein SCM1.39c	0906;603: x2, subgroup 5			yes			0.0142	B
SCO0922	putative reductase iron-sulfur protein	0922;749: x10, subgroup 3			yes				B
SCO1222	conserved hypothetical protein	1222;745: x10, subgroup 3			yes				B
SCO1244	biotin synthase	1244; 170a: x2, x10				yes			D
SCO1246	dethiobiotin synthetase	1246ac; 602a: x10, subgroup 5	yes			yes		0.024	C
SCO1246	dethiobiotin synthetase	1246ba; 768a: x2, x2	yes			yes			D
SCO1496	chorismate synthase	1496;149: x2, subgroup 4			yes			0.0496	C
SCO1544	hypothetical protein	1544; 681a					yes	0.0295	F
SCO1626	putative cytochrome P450	1626;746: x10, subgroup 3			yes				B
SCO1775	conserved hypothetical protein	1775; 584a		yes					Not in M600
SCO1793	putative secreted protein	1793; 541a		yes				0.000825	A
SCO1831	putative oxidoreductase	1831; 599a		yes					A
SCO1916	putative transferase	1916ac; 751a	yes		yes			2.18e-07	F
SCO2115	putative 2-dehydro-3-deoxyphosphoheptonate aldolase	2115; 139a: x2, subgroup 3				yes			C
SCO2168	hypothetical protein	2168; 505a		yes				2.18e-07	Not in M600
SCO2180	putative dihydrolipoamide dehydrogenase	2180 ba;132	yes				yes	0.0196	F
SCO2257	probable ABC transporter, ATP-binding component.	2257; 361a				yes		0.0263	F
SCO2271	hypothetical protein SCC75A.17c.	2271 upper;90: x2 subgroup 1	yes			yes			B
SCO2300	conserved hypothetical protein SCC30.08c	2300; 495a					yes	0.0496	A
SCO2346	putative hydrolase	2346; 610a: x10, subgroup 4		yes					C
SCO2390	3-oxoacyl-[acyl-carrier-protein] synthase II	2390ba min; 783a	yes		yes			3.64e-05	E
SCO2618	ATP dependent Clp protease proteolytic subunit 2	2618ac; 646a	yes			yes		0.0496	E
SCO2618	ATP dependent Clp protease proteolytic subunit 2	2618ba; 647a	yes			yes			F
SCO2634	conserved hypothetical protein SC8E4A.04c	2634; 770a: x4, subgroup 5			yes				B
SCO2736	citrate synthase.	2736tr;703: x10, subgroup 3	yes	yes					B
SCO2784	putative aceytltranferase	2784;558: x2, subgroup 1		yes					B
SCO2785	conserved hypothetical protein	2785; 747a: x10, subgroup 5				yes			B
SCO3073	urocanate hydratase	3073 ba; 769a	yes		yes			2.18e-07	F
SCO3137	UDP-glucose 4-epimerase	3137ac; 779a x2, subgroup 6	yes		yes			2.18e-07	B
SCO3182	UTP-glucose-1-phosphate uridylyltransferase	3182; 434a					yes	0.0295	F
SCO3236	putative oxygenase	3236; 740a: x4, x4			yes				D
SCO3285	putative large glycine/alanine rich protein	3285tr;701	yes	yes					Not in M600
SCO3285	putative large glycine/alanine rich protein	3285tr;711	yes	yes					Not in M600
SCO3409	putative inorganic pyrophosphatase	3409ac; 655a: x4, subgroup 1	yes			yes			C
SCO3409	putative inorganic pyrophosphatase	3409ba; 778a	yes			yes		0.0234	E
SCO3633	putative ABC transporter ATP-binding protein	3633;329: x4, subgroup 2	yes	yes					B
SCO3633	putative ABC transporter ATP-binding protein	3633ac; 713: x10, subgroup 4	yes	yes					B
SCO3816	putative branched-chain alpha keto acid dehydrogenase E1 beta subunit	3816; 752a					yes	0.000275	E
SCO3917	conserved hypothetical protein	3917;397: x2, subgroup 1/2			yes			2.74e-05	B
SCO4041	putative uracil phosphoribosyltransferase	4041; 780a: x10, subgroup 2			yes			0.0234	B
SCO4164	putative thiosulfate sulfurtransferase	4164ac; 467a: x10, subgroup 5	yes	yes					C
SCO4164	putative thiosulfate sulfurtransferase	4164ba; 741a: x4, subgroup 4	yes			yes		0.0295	C
SCO4179	hypothetical protein SCD66.16	4179; 635a				yes			E
SCO4180	putative iron uptake regulatory protein	4180;768: x10, subgroup 3/4			yes				B
SCO4251	putative secreted protein	4251; 744a: x2, subgroup 5			yes			2.18e-07	B
SCO4252	hypothetical protein SCD8A.25c	4252ba; 731a: x4, subgroup ½	yes		yes			5e-07	B
SCO4252	hypothetical protein SCD8A.25c	4252ac; 732a	yes		yes			2.18e-07	E
SCO4253	conserved hypothetical protein SCD8A.26c	4253; 733a			yes			5.82e-05	F
SCO4290	putative possible trehalose-phosphate synthase	4290; 738a: x10, subgroup 3			yes				B
SCO4296	chaperonin 2	4296 frag; 535a	yes		yes			0.0307	A
SCO4352	putative oxidoreductase	4352tr; 782a	yes	yes					Not in M600
SCO4366	putative phosphoserine aminotransferase	4366; 297a					yes	0.000825	F
SCO4506	conserved hypothetical protein	4506; 533a		yes					Not in M600
SCO4677	putative regulatory protein	4677tr;756: x10, subgroup 3/4	yes		yes				B
SCO4762	60 kD chaperonin cpn60	4762tr;693: x10, subgroup 2/3	yes		yes				B
SCO4809	succinyl CoA synthetase alpha chain	4809 maj; 435a	yes				yes	0.000275	F
SCO4994	hypothetical protein 2SCK36.17	4994;754: x10, subgroup 5			yes			0.000825	B
SCO5071	hydroxylacyl-CoA dehydrogenase	5071;751: x10, subgroup 2			yes			0.0234	B
SCO5073	putative oxidoreductase	5073;762: x10, subgroup 3	yes		yes				B
SCO5073	putative oxidoreductase	5073tr;750: x10, subgroup 3/4	yes		yes				B
SCO5075	putative oxidoreductase	5075;316: x10, subgroup 3	yes		yes			0.000465	B
SCO5075	putative oxidoreductase	5075tr;475: x10, subgroup 3/4	yes		yes				B
SCO5078	hypothetical protein	5078full;744: x10, subgroup 3	yes		yes			0.0234	B
SCO5078	hypothetical protein	5078lowac; 752: x10, subgroup 4	yes		yes				B
SCO5078	hypothetical protein	5078tr;743: x10, subgroup 3/4	yes		yes			0.0234	B
SCO5079	conserved hypothetical protein	5079; 776a: x10, subgroup 3	yes		yes				B
SCO5079	conserved hypothetical protein	5079;760: x10, subgroup 2/3	yes		yes				B
SCO5086	ketoacyl reductase	5086; 745a x10, subgroup 3			yes				B
SCO5088	actinorhodin polyketide beta-ketoacyl synthase beta subunit	5088ac; 246a: x4, subgroup 4	yes		yes				B
SCO5088	actinorhodin polyketide beta-ketoacyl synthase beta subunit	5088ba; 749a: x10, subgroup 3	yes		yes				B
SCO5090	actinorhodin polyketide synthase bifunctional cyclase/dehydratase	5090;764: x10, subgroup 3			yes				B
SCO5221	putative polypeptide deformylase	5221; 564a		yes					Not in M600
SCO5249	putative nucleotide-binding protein	5249; 735a: x10, subgroup 3			yes			0.00622	B
SCO5465	conserved hypothetical protein	5465; 601a: x10, subgroup 5	yes	yes					B
SCO5465	conserved hypothetical protein	5465; 743a: x10, subgroup 3	yes		yes				B
SCO5466	putative hydrolase	5466;687: x10, subgroup 3			yes				B
SCO5479	oligopeptide ABC transporter ATP-binding protein	5479ac;184	yes		yes			0.00145	F
SCO5625	elongation factor Ts	5625; 415a: x2, subgroup ¾		yes				0.0142	C
SCO5895	putative methyltransferase	5895; 787a: x10, subgroup 3			yes				B
SCO6031	uroporphyrinogen decarboxylase	6031;742			yes			0.000825	E
SCO6264	reductase	6264;668		yes				0.0234	Not in M600
SCO6549	hypothetical protein SC5C7.34	6549; 758a		yes					Not in M600
SCO6637	hypothetical protein SC4G2.11c	6637;247: x2, subgroup 5			yes			0.000275	B
SCO6638	hypothetical protein SC4G2.12c	6638; 734a: x2, subgroup ½			yes			2.18e-07	B
SCO6445	putative inositol monophosphatase	6445; 502a: x10, subgroup 3			yes				B
SCO6960	hypothetical protein SC6F7.13c.	6960;753: x10, subgroup 3/4			yes				B
SCO7221	putative polyketide synthase.	7221; 369a: x2, subgroup 3		yes					B
SCO7400	putative ABC-transport protein, ATP-binding component.	7400ac; 401: x4, subgroup 5	yes		yes				B
SCO7443	phosphoglucomutase.	7443; 736a x2, subgroup 2/3				yes			B
SCO7511	glyceraldehyde 3-phosphate dehydrogenase	7511ac; 342a: x4, subgroup 2	yes	yes					B
SCO7511	glyceraldehyde 3-phosphate dehydrogenase	7511ba; 362a: x10, subgroup 2	yes	yes					B
SCO7511	glyceraldehyde 3-phosphate dehydrogenase	7511tr;685: x10, subgroup 3/4	yes	yes					B
	Key:
	Unknown function
	regulatory protein
	amino acid metabolism
	central carbon metabolism
	fatty acid biosynthesis
	purine/pyrimidine biosynthesis
	transport
	secondary metabolism

## Sheet: transcriptome differences
Gene	Annotated function in ScoDB (http://streptomyces.org.uk)	Significance P-value	Mean pfp value	Potential reason for absence in proteomic data
SCO0072	putative secreted protein	N/A	0.055	Secreted
SCO0247	conserved hypothetical protein	3.29e-06	N/A	predicted C-terminal transmembrane domain
SCO0248	hypothetical protein	1.76e-05	N/A	predicted pI=11.6
SCO0297	secreted protein	8.25e-05	0.033	secreted
SCO0472	secreted protein	N/A	0.076	Secreted
SCO0499	possible formyltransferase	0.000976	N/A	Also present in proteomic differences
SCO0759	hypothetical protein	0.000976	N/A	predicted transmembrane domain
SCO0760	probable methyltransferase	0.000796	0.083	predicted pI=10.9
SCO0762	protease inhibitor precursor	0.0262	0.012	secreted
SCO0990	integral membrane protein	0.00772	N/A	predicted 7 transmembrane domains
SCO0991	conserved hypothetical protein	0.00772	N/A	predicted transmembrane domain
SCO0994	integral membrane protein	0.0317	N/A	predicted 9 transmembrane domains
SCO0995	probable methyltransferase	0.000976	N/A	predicted 2 transmembrane domains
SCO1089	hypothetical protein	N/A	0	None!
SCO1815	probable 3-oxacyl-(ACP) reductase	N/A	0.084	Predicted 2 transmembrane domains
SCO1845	low-affinity phosphate transport protein	N/A	0	Predicted 10 transmembrane domains
SCO1968	secreted hydrolase	N/A	0	Secreted
SCO2435	hypothetical protein	0.00589	N/A	None!
SCO3088	hypothetical protein	0.000415	N/A	Predicted pI=9.7, mwt=8377 Da
SCO3285	large gly/ala rich protein	0.00772	N/A	Predicted mwt=187283 Da; however also present in proteomic differences
SCO3286	secreted protein	0.00772	0.05	secreted
SCO3428	50s ribosomal protein	N/A	0.082	Predicted pI=10.8, mwt=6416 Da
SCO3608	hypothetical protein	N/A	0.1	Predicted 3 transmembrane domains
SCO3717	probable cation transport component	N/A	0.068	Predicted 7 transmembrane domains
SCO3718	probable cation transport component	N/A	0	Predicted 11 transmembrane domains
SCO4131	integral membrane protein	0.0389		predicted 2 transmembrane domains
SCO4173	hypothetical protein	N/A	0.088	Predicted 1 transmembrane domains
SCO4174	possible integral membrane protein	N/A	0.088	Predicted 1 transmembrane domains; predicted pI=11.0
SCO4187	putative membrane protein	0.0404	0.1	Predicted pI=9.5, mwt=6268 Da
SCO4246	hypothetical protein	0.00589	N/A	predicted pI=9.7
SCO4252	hypothetical protein	3.29e-06	0.017	Also present in proteomic differences
SCO4253	conserved hypothetical protein	5.93e-05	0.00566	Also present in proteomic differences
SCO4256	possible hydrolytic protein	0.00772	N/A	None!
SCO4262	hypothetical protein	0.000976	0.083	Predicted pI=11.7, mwt=12884 Da
SCO4295	cold shock protein scoF4	0.00126	0.053	Predicted mwt=7387 Da
SCO4442	hypothetical protein	0.00608	0.09	Predicted mwt=6484 Da
SCO4653	50s ribosomal protein	N/A	0.097	None!
SCO4661	elongation factor G	N/A	0.088	None!
SCO4677	possible regulatory protein	N/A	0.038	Also present in proteomic differences
SCO4703	50s ribosomal protein	N/A	0.076	Predicted pI=10.0
SCO4704	50s ribosomal protein	N/A	0.044	Predicted pI=10.6
SCO4705	50s ribosomal protein	N/A	0.087	Predicted pI=11.3
SCO4706	30s ribosomal protein	N/A	0.095	Predicted pI=10.8
SCO4707	50s ribosomal protein	N/A	0.091	Predicted pI=10.2
SCO4712	50s ribosomal protein	N/A	0.087	Predicted pI=10.2
SCO4713	50s ribosomal protein	N/A	0.076	Predicted pI=10.3
SCO4714	50s ribosomal protein	N/A	0.088	Predicted pI=9.6
SCO4716	30s ribosomal protein	N/A	0.077	Predicted pI=9.6
SCO4717	50s ribosomal protein	N/A	0.043	Predicted pI=9.8
SCO4718	50s ribosomal protein	N/A	0.074	Predicted pI=10.6
SCO4719	30s ribosomal protein	N/A	0.071	Predicted pI=10.1
SCO4994	hypothetical protein	0.0136	N/A	Predicted 1 transmembrane domain
SCO5013	secreted protein	0.0479	N/A	secreted
SCO5073	possible oxidoreductase	0.0479	0	Also present in proteomic differences
SCO5074	possible dehydratase	N/A	0	Predicted pI=8.6; secreted
SCO5079	hypothetical protein	N/A	0	Also present in proteomic differences
SCO5123	membrane protein	0.000415	N/A	Predicted pI=8.2, mwt=6622 Da
SCO5124	hypothetical protein	0.00512	N/A	Predicted pI=7.12, mwt=7054 Da
SCO5125	hypothetical protein	0.000788	N/A	None!
SCO5166	putative helicase	0.00512	N/A	Predicted pI=9.5
SCO5225	ribonucleotide-diphosphate reductase	N/A	0.007	Predicted 2 transmembrane domains
SCO5624	30s ribosomal protein	N/A	0.089	None!
SCO5649	hypothetical protein	N/A	0.1	None!
SCO6197	secreted protein	3.29e-06	0.063	secreted
SCO6198	secreted protein	0.00809	N/A	secreted
SCO6346	hypothetical protein	0.00608	N/A	None!
SCO6362	Probable two-component sensor	0.00589	N/A	Predicted 6 transmembrane domains; pI=10.43
SCO6637	hypothetical protein	0.000788	N/A	Also present in proteomic differences
SCO6638	hypothetical protein	0.000415	N/A	Also present in proteomic differences
SCO6808	possible ArsR-family transcriptional regulator	0.00219	N/A	Predicted mwt=13271 Da
SCO6958	putative membrane protein	0.036	N/A	Predicted 3 transmembrane domains; pI= 8.7; mwt=11304 Da
SCO7510	peptidyl-prolyl cis-trans isomerase	N/A	0.01	None!
SCO7511	putative glyceraldehyde phosphate dehydrogenase	N/A	0	Also present in proteomic differences
SCO7657	secreted protein	1.76e-05	0.066	secreted
	Key:
	Unknown function
	regulatory protein
	amino acid metabolism
	central carbon metabolism
	fatty acid biosynthesis
	purine/pyrimidine biosynthesis
	transport
	secondary metabolism
	translational apparatus
