# Supplementary material for: New pleiotropic effects of eliminating a rare tRNA from Streptomyces coelicolor, revealed by combined proteomic and transcriptomic analysis of liquid cultures
Source: BMC Genomics. 2007 Aug 2;8:261. doi: 10.1186/1471-2164-8-261 (PMC2000904; doi:10.1186/1471-2164-8-261)
Supplement: Additional file 11 — Consensus DNA sequence motifs identified upstream of the 40 differentially transcribed genes determined from the ANOVA transcriptomics analysis. The top ten most significant motifs are listed, and figures for how frequently each motif is found in the genome are given. [file 1471-2164-8-261-S11.xls]

## Sheet: README
	Additional file 11.
	Searches for conserved sequence motifs were conducted on the genes whose transcription was shown directly (by microarray analysis) to be influenced by bldA. A sequence set was constructed consisting of 500 nt segments (300 nt upstream and 200 nt downstream of the translational start codons) of each gene, in the correct transcriptional orientation (based on the annotated S. coelicolor genome GenBa…

## Sheet: Summary
	Ten most significant DNA motifs found upstream of the 40 differentially expressed genes from Table 1a
	motif1: SVYSVHSRMCRVSSYSGASGWVWSRWSSD
	motif2: SHGBTSVWCGHSKWCCKSSTSS
	motif3: CAMMTTCWGGYSAACT
	motif4: WWYKTTYHNWYTSYKKGA
	motif5: WTMTTYCGGATGTCRYTCRTA
	motif6: TMRABSRRCTGCTGGGGGASWSRKRA
	motif7: KSWCSRCSA
	motif8: MCSASYGGCGCVWCGRSGVCCT
	motif9: WGGRCGWSATCG
	motif10:RAVCTGCCCGASACC
	A sequence set contructed from the -300 bp to +200 bp regions (relative to the ATG start codon) of each of the 40 genes was submitted to the MEME server at http://meme.sdsc.edu/meme/meme.html, and the top 10 motifs returned are listed in IUPAC format. The subsequent pages provide details of each motif returned, including the number of times the motif is found in the genome.

## Sheet: Motif 1
NAME	START	P-VALUE				SITES
SCO4246	208	4.42e-09	ACGCGTGGCG		G	G	T	G	A	T	C	G	C	C	G	A	G	G	C	C	A	A	C	G	G	C	A	T	C	G	A	C	G	A	CCCGTCCCAC
SCO3286	462	7.76e-09	TGGTGCTGCC		C	G	T	G	C	T	G	C	A	C	A	A	G	G	C	C	G	A	G	G	T	G	A	T	G	G	A	C	A	T	CTCGGTGAAG
SCO5013	265	1.53e-08	TCTACAACGC		G	A	T	C	A	C	G	G	A	C	A	A	G	A	T	C	G	A	C	G	A	G	G	T	C	A	T	C	G	A	CTGACGTTGT
SCO6362	408	1.74e-08	ATCCGTGGGT		G	C	T	G	G	A	C	A	C	C	G	G	C	G	T	C	G	T	G	C	T	C	G	T	G	G	T	C	C	T	CCTGATGTTC
SCO0297	16	2.26e-08	GCGGCGAGCC		C	G	T	A	C	C	C	G	A	C	G	C	G	C	T	C	G	A	C	G	T	G	C	T	G	G	A	C	C	A	CGTCCTGGCC
SCO6638	306	2.57e-08	GTCACATGGC		G	G	C	C	C	T	C	G	A	C	A	A	C	G	T	G	A	A	G	C	T	C	A	A	G	G	A	C	G	T	TCTGGCGGAT
SCO2435	363	3.75e-08	TCGAGGTGGC		C	G	T	G	C	C	G	G	C	T	G	A	T	C	C	C	G	A	G	G	T	G	C	T	G	T	T	C	G	A	GGCACTCGTC
SCO5124	106	4.8e-08	AGCACGCCGG		G	G	T	G	G	A	C	G	G	T	G	C	C	A	T	C	G	A	G	G	T	C	C	T	G	A	A	G	T	T	CGAGGACGGC
SCO5125	306	1.73e-07	GCGACATGTC		G	G	T	G	G	A	C	G	C	C	G	G	G	A	C	G	G	A	C	C	A	G	G	T	C	G	A	C	G	A	ACCGGGGTGG
SCO3285	44	1.73e-07	GCGTGCTCGG		C	T	C	G	T	T	C	T	C	C	A	C	G	G	C	C	G	A	C	G	T	G	C	A	G	A	A	C	C	T	GACGGTCTCG
SCO0990	432	1.73e-07	GTGCTGCCGT		C	G	T	G	G	T	C	A	C	G	G	C	G	G	C	C	G	T	C	T	T	C	A	T	G	T	T	C	C	T	GTACGCGCGC
SCO6958	405	1.93e-07	ACGGCCCCTC		G	A	T	G	C	T	G	G	A	C	C	G	C	G	C	C	G	T	C	G	C	C	C	T	G	G	A	C	G	T	GGCCGCGGCG
SCO0994	68	2.16e-07	CCGCGCCGGG		G	G	T	G	T	T	C	A	C	C	G	G	C	G	T	C	G	C	C	G	G	G	C	T	G	G	A	C	C	G	CCTGGCGGAC
SCO0248	98	2.16e-07	GGGGCCCGCG		G	G	T	C	A	C	G	G	C	C	G	T	C	G	C	C	G	T	C	G	A	C	A	A	G	T	A	C	G	A	CGAGCACCCG
SCO5123	450	2.41e-07	CGATCAGCGA		G	C	T	G	A	C	G	A	C	C	A	A	C	A	T	C	G	C	G	G	G	G	A	T	G	A	T	C	G	G	AGACATCAAC
SCO6637	357	2.98e-07	GGACCGTGTC		C	G	T	G	C	A	G	G	A	G	A	T	C	C	T	C	G	A	C	C	T	G	T	T	C	G	A	G	G	T	CAGGGTCCGC
SCO4994	76	4.09e-07	TCAGCAACGG		C	A	T	G	C	T	C	G	C	C	A	T	G	G	C	C	G	G	G	C	T	G	C	T	G	T	T	C	C	T	GGTCCTGTGC
SCO4252	351	4.09e-07	ATTTCGGCAT		C	C	A	G	A	T	C	G	A	C	G	G	T	G	T	G	A	T	G	G	T	C	G	A	G	T	A	C	C	T	CAACTCGGTC
SCO5166	447	5.03e-07	CGCCCGAGTC		C	C	T	G	A	C	C	G	A	C	G	C	C	C	C	G	C	A	G	G	C	C	C	T	C	G	T	C	G	T	CGTCCCGACG
SCO0760	57	5.03e-07	ACGAGCACGT		C	G	A	G	G	C	C	G	A	C	G	C	G	G	T	G	C	A	C	G	A	G	C	A	G	A	T	C	G	T	GCGGCACGAG
SCO0499	357	6.17e-07	TGCGAGCCCT		G	C	T	G	G	A	C	T	C	C	G	A	A	C	A	C	G	A	C	G	T	G	G	T	C	C	T	C	G	T	GGTCACGCAT
SCO4262	279	6.82e-07	CGTGCGCGGA		C	G	C	C	A	C	G	G	A	T	G	T	C	G	C	G	G	A	T	G	T	G	A	T	G	G	A	T	G	T	GGTGGTGTTC
SCO4256	114	1.01e-06	AGGTCGCGGC		C	G	T	G	A	A	C	G	A	C	G	G	A	G	C	G	G	C	C	T	T	C	A	A	G	G	C	C	G	G	GCACACCACC
SCO4131	384	1.01e-06	GTGCGCTGGG		G	A	C	C	G	A	G	G	C	C	A	A	G	A	C	G	A	T	G	G	T	C	C	A	G	G	T	C	G	T	CATGGCCGTC
SCO0995	26	1.11e-06	TCGTCCTGTT		C	C	T	C	A	A	G	A	A	C	G	A	C	C	T	G	G	A	G	G	C	C	C	T	G	C	A	C	C	G	CAGCCCGCGC
SCO5073	324	1.35e-06	TGCAGTTCGA		C	C	G	G	T	A	C	G	G	G	G	A	C	C	C	C	G	A	C	G	T	G	C	T	G	T	A	C	G	T	CGCCGAGCGT
SCO0759	206	1.62e-06	ACGCCACCTC		C	C	C	G	A	A	C	A	C	C	G	G	C	G	C	C	C	A	G	G	A	G	G	A	C	G	T	C	G	A	GGGCGAGTGA
SCO4253	312	1.78e-06	TGCCGTCCTA		C	C	T	G	T	C	G	C	C	C	G	G	C	G	T	C	T	A	C	G	T	C	G	A	G	G	A	G	G	T	GGCCAGCGGC
SCO4295	381	1.95e-06	CGGATGTTTT		C	G	T	C	C	A	C	T	A	C	A	G	C	G	C	G	A	T	T	C	A	G	A	T	G	G	A	C	G	G	CTACCGCACC
SCO4187	429	2.14e-06	CGAAGAACAC		C	A	T	G	A	T	C	G	G	C	G	G	T	G	T	G	G	G	T	G	C	G	G	T	G	A	T	C	C	T	CGTGATGCTG
SCO6808	233	2.56e-06	GCAGTCCGGC		C	A	T	A	T	T	C	G	A	T	C	G	T	G	T	C	A	A	G	G	T	G	A	T	C	A	C	C	C	T	GCGTCTATGG
SCO6197	372	2.79e-06	TGCCCGTCTG		C	G	T	G	G	C	G	G	C	C	G	G	A	G	T	C	G	C	C	T	C	G	A	T	C	G	T	G	G	T	CTTCGGCTCG
SCO4442	4	3.33e-06	GTA		C	C	T	G	G	A	G	A	A	G	G	C	G	C	C	G	G	A	C	G	T	G	C	A	G	A	A	G	T	A	CACGGTGATG
SCO0991	185	3.33e-06	ATGTGCGGGT		G	G	T	G	C	A	C	G	G	T	G	A	C	C	T	C	G	A	G	G	A	C	T	G	G	G	T	C	G	G	CGGTACGGAC
SCO0247	438	5.53e-06	AGGGCGGGCA		G	A	C	C	G	A	C	T	T	C	G	A	C	A	T	C	G	A	G	C	A	C	A	T	C	A	C	C	C	T	CGAACTCGTG
SCO7657	4	7.66e-06	CAC		G	G	C	G	G	T	C	A	A	C	A	C	C	T	T	G	C	A	C	G	T	G	G	T	C	A	C	C	C	T	CGCCCGGGCG
SCO6198	465	1.05e-05	ACACCGCTCG		C	G	C	C	A	A	G	G	C	C	G	T	C	A	C	C	G	C	C	T	G	G	A	A	G	G	T	C	G	G	CGGCCCC
SCO3088	414	2.54e-05	CATACCTGCG		G	A	T	G	A	C	G	G	C	C	G	A	C	C	C	C	G	A	C	G	G	C	G	G	G	G	C	G	G	G	TGAGAACGGG
SCO6346	393	6.02e-05	CGGGCGGGCG		C	G	C	G	G	T	C	T	T	C	G	A	G	C	A	C	G	A	C	G	G	C	C	G	G	G	A	G	T	T	GAGCGGGCGG
SCO0762	405	6.41e-05	CCGCCCCCGC		G	T	C	G	C	T	C	T	A	C	G	C	C	C	C	C	T	C	G	G	C	C	C	T	G	G	T	G	C	T	GACCGTGGGG
																																			Motif found a total of 31 times in a database consisting of similar upstream-gene regions from the whole genome

## Sheet: Motif 2
NAME	START	P-VALUE				SITES
SCO5123	334	9.38e-10	TGTGCTGCTG		G	C	G	A	T	C	A	T	C	G	T	C	T	T	C	C	T	G	C	T	G	G	TCAAGAAGTC
SCO6958	29	3.16e-08	CTACCACGCC		G	C	G	G	T	C	G	T	C	G	C	C	G	T	C	C	C	G	C	T	G	C	GAGTGCGCAG
SCO6362	55	4.87e-08	AGGGATCTCG		G	T	G	T	T	G	G	T	C	G	C	C	G	T	C	C	T	G	A	T	G	C	TGGTCCCGGG
SCO4252	189	6.43e-08	CAAGCCCGCC		G	A	G	T	T	C	G	T	C	A	T	C	T	T	C	C	G	G	C	T	C	G	CCCAGTTCTC
SCO0760	94	7.37e-08	CGTGCGGCAC		G	A	G	G	T	G	A	T	C	G	A	C	G	G	C	C	T	G	C	T	G	G	AACAGGAACC
SCO5073	41	1.61e-07	CACCATCGGG		C	C	G	T	T	C	C	A	C	G	C	G	T	T	C	C	A	C	C	T	G	G	GCGGCGGTCC
SCO0995	343	1.82e-07	CTTCTGGACC		G	A	G	T	T	C	C	A	C	G	A	C	T	T	C	C	T	C	T	T	C	T	CCGAGCAACG
SCO6346	358	2.06e-07	GTTCCCCGGT		G	C	G	G	T	C	C	T	C	G	A	C	C	T	C	C	T	C	C	A	C	G	CGGCGGGCGG
SCO3286	334	2.32e-07	CCTCGTCTGT		C	T	G	C	T	C	C	T	C	G	T	C	G	T	C	C	T	T	G	T	G	C	TGTTCGGCGT
SCO0994	27	2.94e-07	GCCCGGGGGT		C	C	G	G	C	C	G	T	C	G	C	C	T	T	C	G	T	G	C	T	G	G	GCTACCCGGC
SCO5125	469	6.43e-07	CGGGTACGGG		G	A	G	G	A	C	C	T	C	G	T	G	T	A	C	A	A	G	G	T	C	G	AGGGCGGCAG
SCO5013	203	1.93e-06	CATCATCGCC		G	T	G	G	T	G	G	T	G	G	C	G	A	T	C	G	T	C	C	T	G	G	CGATCACGGG
SCO4256	394	2.12e-06	TACCGGTGAC		G	T	G	G	T	G	G	A	T	G	A	G	T	A	C	C	G	G	T	T	C	G	AGCCAGTGGG
SCO4187	304	2.33e-06	GACCACCATG		C	C	G	C	T	C	A	T	C	G	C	C	A	T	C	G	T	C	G	T	C	G	CGGCTCTGGC
SCO2435	430	4.31e-06	GCGGGGACGC		G	A	G	G	T	G	G	T	C	G	T	G	C	A	C	C	G	G	G	C	G	G	CGTTCCCGCC
SCO4442	433	5.99e-06	GACCGGCGGA		C	C	G	G	T	C	C	T	C	G	C	G	T	T	C	C	C	C	G	C	C	G	ACGCGTGGAC
SCO0499	454	7.03e-06	CGACCTCGCC		G	A	G	G	A	G	C	A	C	G	G	C	G	T	C	C	C	G	G	T	G	C	TGATCCGCAA
SCO4262	147	8.21e-06	CCGACTCCTC		G	C	G	C	A	G	G	T	C	G	A	T	C	T	C	C	G	G	G	T	G	C	CGGCGCAACT
SCO3088	80	9.57e-06	CGATGGAGAC		C	C	G	G	T	C	C	A	G	G	G	C	G	A	C	C	A	C	C	T	G	G	GTCTCGCCCT
SCO0759	424	9.57e-06	CGCCGCGCCG		G	T	G	T	A	C	G	G	C	G	A	C	G	A	C	C	T	G	C	A	G	C	TCGCCCTGTA
SCO6197	475	1.11e-05	CCCGGGTTAC		G	C	G	G	T	C	G	A	G	G	A	C	T	T	C	A	A	T	T	A	C	C	CGCAG
SCO3285	216	1.48e-05	CAGGGTCTGA		C	C	G	G	C	C	A	T	C	A	C	C	G	A	C	C	G	G	G	T	G	C	CGGGACCGCC
SCO0247	137	3.92e-05	GCTCGACCAT		G	T	G	C	C	G	G	T	G	G	C	G	G	A	C	C	T	G	G	C	G	G	AATCGAGGTT
SCO4253	415	5.53e-05	CCCGACCGGC		C	C	G	C	T	G	A	A	C	G	A	G	C	C	C	A	C	G	C	T	G	G	TGACCAACTG
																											Motif found a total of 377 times in a database consisting of similar upstream-gene regions from the whole genome

## Sheet: Motif 3
NAME	START	P-VALUE				SITES
SCO6198	126	8.7e-11	CGAACCCGAT		C	A	A	C	T	T	C	T	G	G	T	C	A	A	C	T	ACACGCCTGC
SCO6808	206	4.42e-09	AGCGGCTGCC		C	A	A	C	A	T	C	A	G	G	T	G	A	A	C	T	CGCAGTCCGG
SCO4253	73	1.09e-08	ATCGCAAGAT		G	A	C	A	T	T	C	T	G	G	C	G	A	A	C	T	GACAGTCGAC
SCO4187	154	1.57e-08	CCAAACCCTA		C	A	A	C	T	T	C	T	C	G	C	C	A	T	C	T	TCCGGCAGTT
SCO4295	95	2.62e-08	CGACTTGACC		C	G	A	A	T	T	C	A	G	G	C	G	A	A	T	T	CTCGCCACAT
SCO7657	188	3.84e-08	GGCCATTTCC		C	A	C	C	T	T	C	T	G	G	A	C	A	A	C	C	GGGCATCCGA
																					Motif found a total of 30 times in a database consisting of similar upstream-gene regions from the whole genome

## Sheet: Motif 4
NAME	START	P-VALUE				SITES
SCO0760	271	4.66e-12	TCACGGGGAA		A	T	T	T	T	T	C	A	T	A	T	T	C	C	G	T	G	A	CGGCCGGGGT
SCO0762	132	6.36e-10	CCGGACTTGG		A	A	C	G	T	T	C	T	A	A	T	T	C	T	G	T	G	A	CTTCACGCCA
SCO4295	65	1.62e-09	TTTCGCGGCT		T	T	T	G	T	T	C	C	C	T	T	T	G	C	G	T	G	A	CCCGACTTGA
SCO6808	429	3.83e-09	CCCGCCTGCA		A	T	T	G	T	T	T	C	G	A	C	T	C	C	T	G	G	A	ACAGGCCCCC
																							Motif found a total of 11 times in a database consisting of similar upstream-gene regions from the whole genome

## Sheet: Motif 5
NAME	START	P-VALUE				SITES
SCO6198	162	1.37e-13	TCTTCTACGT		T	T	C	T	T	C	C	G	G	A	T	G	T	C	A	T	T	C	A	T	A	CGTGCGCGTC
SCO2435	71	3.85e-13	TGATCGTTCG		A	T	A	T	T	T	C	G	G	A	T	G	T	C	G	C	T	C	G	T	A	ACTTCGAACG
																										Motif found a total of 3 times in a database consisting of similar upstream-gene regions from the whole genome

## Sheet: Motif 6
NAME	START	P-VALUE				SITES
SCO5124	279	1.33e-14	GCCGCCTTCA		T	C	G	A	G	C	A	A	C	T	G	C	T	G	G	G	G	G	A	G	A	C	A	T	G	A	TCCGCACGTC
SCO0297	120	4.21e-13	GACGGGCTGG		T	C	G	A	C	C	G	A	C	T	G	C	T	G	G	G	G	G	A	C	A	C	G	G	A	A	GCTTAGCCCC
SCO6197	276	4.42e-13	GATAGCCAGC		T	A	A	A	T	G	G	G	C	T	G	C	T	G	G	G	G	G	A	G	T	G	G	T	G	A	TGAGCACAAC
																															Motif found a total of 3 times in a database consisting of similar upstream-gene regions from the whole genome

## Sheet: Motif 7
NAME	START	P-VALUE				SITES
SCO6637	302	2.8e-06	CAACCTCCGA		T	G	A	C	G	A	C	G	A	GGCCGCACGA
SCO3286	8	2.8e-06	CGGACGA		T	G	A	C	G	A	C	G	A	AGACGACGCA
SCO0995	275	2.8e-06	ACCCTCACCA		T	G	A	C	G	A	C	G	A	AGGAGCACTG
SCO4994	221	5.55e-06	CCTTCCCGGG		T	G	T	C	G	A	C	G	A	GTCGCATAGG
SCO6638	396	1.18e-05	ACTGGAAGTG		G	G	A	C	G	A	C	G	A	CCGGATCCGG
SCO5125	357	1.18e-05	AGGTGGATCC		G	G	A	C	G	A	C	G	A	CTGGGCCCTG
SCO0499	492	1.18e-05	GCAACCGCCC		G	G	A	C	G	A	C	G	A	C
SCO6197	41	2.08e-05	CGGCGCGTCC		G	G	T	C	G	A	C	G	A	CACATACGGG
SCO6808	386	4.77e-05	GCCGAACAGC		T	G	T	C	C	A	C	G	A	TACTGAGATC
SCO4246	393	7.3e-05	CCGACGGCTG		G	G	T	C	G	A	C	C	A	GGGCGTCAAC
SCO4131	226	7.3e-05	ACGGTGCCAT		T	G	T	C	G	G	C	G	A	CAATGAGGCT
SCO0994	143	7.3e-05	CGGTCAGATC		T	G	T	C	G	G	C	G	A	CCCCGTCGAG
SCO0990	332	7.3e-05	GAGGACGACG		G	C	A	C	G	A	C	G	A	CCCAGCCGCC
SCO0759	74	8.65e-05	CCGTGTCCCA		G	G	A	C	G	G	C	G	A	GCACGACCAC
SCO5166	209	0.0001	GGCAGCACCC		T	G	A	C	T	A	C	G	A	CGTTCCGATC
SCO0762	338	0.0001	ACTCTGGGCC		T	G	A	C	G	G	C	C	A	CCGCCGTCTG
SCO3088	163	0.000126	AGGGTGGACC		G	G	T	C	G	G	C	G	A	TGGGTGCGGT
SCO5013	26	0.000175	CTGACGTCCG		G	C	A	C	G	A	C	C	A	GCCAGCAGAT
SCO4253	185	0.000175	GCCCCAACGG		G	C	A	C	G	A	C	C	A	GGGGCAAGGA
SCO4187	293	0.000175	GGTGACAGGG		G	G	A	C	C	A	C	C	A	TGCCGCTCAT
SCO5123	422	0.000203	TACCTGGCCT		C	G	T	C	G	A	C	G	A	TCGCCCCCAC
SCO0248	447	0.000203	TCCCCGTCCG		C	G	T	C	G	A	C	G	A	CGGACGGGCC
SCO5073	27	0.000235	GGCCTGCGCT		G	G	T	C	C	A	C	C	A	TCGGGCCGTT
SCO4262	435	0.000235	CAATCGTGGA		G	C	A	C	C	A	C	G	A	GGCACACCAC
SCO0991	468	0.000235	AGTCGCCGCC		T	C	T	C	G	G	C	G	A	GAAGTCCGCG
SCO0247	127	0.000235	TTTCGGTCGA		G	C	T	C	G	A	C	C	A	TGTGCCGGTG
SCO7657	82	0.000279	TCAGCCGTCA		G	C	A	C	G	G	C	G	A	GCCGCAACCC
SCO5124	85	0.000279	TGATGCCGAT		G	G	A	C	C	G	C	G	A	GGAGCACGCC
SCO6958	72	0.000311	GACCTCATGC		T	C	A	C	G	G	C	C	A	CCGCGGTCGC
SCO0297	350	0.000311	CTCGCGGCGG		T	G	A	C	C	G	C	C	A	CGGCGGCCGC
SCO4295	251	0.000351	GTCTGACCCG		G	G	T	C	C	G	C	G	A	AGTGCGGATC
SCO2435	192	0.000422	GAGGGCACCG		T	C	T	C	G	G	C	C	A	CCTCGCGACC
SCO4256	440	0.000473	GTGGCTCCCT		G	G	A	C	G	A	C	G	G	TGGAGCCGCA
SCO4252	288	0.000479	TCCTCTAGAA		G	G	A	C	T	G	C	G	A	ACTCATGTCT
SCO3285	255	0.000589	GCCGTACGGG		G	G	T	C	G	A	C	G	G	TTCCGGCACC
SCO6346	45	0.00066	CCGTCTCCCA		C	G	A	C	G	G	C	C	A	CACCTGGCGT
SCO6362	311	0.00097	GTGACGTCCG		T	G	A	C	C	A	C	C	G	ATGACATCAG
SCO4442	405	0.00103	CGGCACTCGC		C	G	T	C	C	G	C	G	A	CTCCAAGGTG
SCO0760	473	0.0013	GGCGGCCGGG		T	G	A	C	C	G	C	G	G	TGGACGTGTC
SCO6198	239	0.00201	TGCCCAGTCG		G	C	A	C	G	C	C	C	A	GCGGTCGCCC
														Motif found a total of 9951 times in a database consisting of similar upstream-gene regions from the whole genome

## Sheet: Motif 8
NAME	START	P-VALUE				SITES
SCO4252	46	1.06e-10	TTCCTGGTCA		A	C	G	A	G	T	G	G	C	G	C	A	A	C	G	G	C	G	C	C	C	T	CTTCGGCCAG
SCO4246	449	1.16e-09	CGCGACCCCT		A	C	C	A	C	C	G	G	C	T	C	C	T	C	G	G	C	G	A	C	C	T	GAACGTGCAG
SCO6346	97	1.42e-07	GGAGCCCGGC		A	C	C	A	C	C	G	G	C	G	A	A	T	G	G	G	G	G	G	T	C	T	GGGAGGACCT
SCO5073	237	1.42e-07	CGGGACCGTG		A	C	G	A	C	C	G	G	C	A	C	C	T	C	G	C	C	G	T	A	C	T	GGCCGCCCTG
SCO6637	132	1.74e-07	GACATGCGGC		C	C	G	A	G	T	G	G	T	T	C	G	A	C	G	A	C	G	T	C	C	T	GTCTACCCAT
SCO4131	191	2.12e-07	AAACCCGCCA		A	T	C	A	A	T	G	A	C	G	C	C	A	A	G	T	C	G	A	C	A	T	GCGACGGTGC
SCO4994	45	2.33e-07	CGCACACCCC		G	C	G	A	A	T	G	G	C	G	C	A	A	C	G	G	C	A	G	C	C	T	CAGCAACGGC
SCO0990	149	2.33e-07	ATGCGATCGG		T	C	G	G	G	T	G	G	C	G	C	G	T	C	G	G	G	G	T	C	C	T	GAGAAGGTTC
SCO5123	188	2.57e-07	GATAGTTATG		A	T	C	A	C	T	A	G	C	G	C	A	T	A	G	T	G	G	G	T	A	T	CAACCAGGTG
SCO5125	31	3.1e-07	GGTGCAGGTC		A	C	C	A	G	C	G	T	C	A	C	G	T	G	G	G	C	G	C	C	C	T	CGGCCGCGTA
SCO0248	7	1.05e-06	GAGTGT		A	C	G	A	A	C	T	G	C	T	C	C	A	C	G	G	G	G	G	C	C	G	CTTCGTCCTG
SCO6958	204	1.14e-06	GCCCAGCGGC		A	G	G	T	G	T	G	G	C	G	C	A	T	G	G	A	G	G	A	A	C	T	CGTCGCCCGC
SCO4442	84	2.61e-06	GTGGAGCAGT		C	C	C	G	G	C	A	G	C	G	C	A	T	C	G	A	G	G	A	C	G	T	GGCGAAGGAG
SCO0760	173	3.22e-06	ACCGGATACC		T	C	G	A	G	G	A	G	C	G	C	C	T	C	G	G	C	G	C	C	C	G	GCTGCTCGCC
SCO6362	169	3.7e-06	GGTGTTCGCG		C	T	G	A	C	C	C	A	C	G	A	C	T	C	G	A	C	G	G	C	C	T	TGTCGCCGGG
SCO0297	418	3.7e-06	CGCCGCGGCA		C	C	C	A	C	C	G	G	C	A	C	G	A	C	G	G	C	G	C	C	C	C	GGCCCGGCGA
																											Motif found a total of >1000 times in a database consisting of similar upstream-gene regions from the whole genome

[truncated: 2 more sheets: Motif 9, Motif 10]
